# Supplementary material for: Genome-wide association analysis and accuracy of genome-enabled breeding value predictions for resistance to infectious hematopoietic necrosis virus in a commercial rainbow trout breeding population
Source: Genet Sel Evol. 2019 Aug 28;51:47. doi: 10.1186/s12711-019-0489-z (PMC6712688; doi:10.1186/s12711-019-0489-z)
Supplement: Supplementary file 1 — Additional file 1: Table S1. Summary of the genomic windows with an explained genetic variance (EGV) higher than 1% for IHNV resistance phenotypes (DAYS and STATUS) detected in the Clear Springs Foods, Inc. rainbow trout breeding population. The data provided represents all the genomic windows that had an EGV higher than 1% when performing GWAS for IHNV survival DAYS and STATUS using weighted single-step GBLUP (wssGBLUP) and single-step Bayesian multiple regression (ssBMR) in the Clear Springs Foods, Inc. rainbow trout breeding population. [file 12711_2019_489_MOESM1_ESM.xlsx]

## Sheet: TABLE S1
Additional file 1 Table S1 Summary of genomic windows with explained genetic variance (EGV) ≥1% for IHNV resistance phenotypes (DAYS and STATUS) detected in the Clear Springs Foods, Inc. rainbow trout breeding population.
Omy	QTL	Addit Genet Variance (%)	Signif QTL*	GWAS method	IHNV resist phenotype	Physical map (bp)		Window length	Window flanking SNP				SNPs per window	Window label	Comments
						Start	End		SNP1	Start	SNP2	End
1	1.1	1.07289		wssGBLUP	Days	2779064	3717269	938205	17	Affx-88921167	25	Affx-88949479	9	1_2
1	1.1	1.30276		wssGBLUP	Status	2779064	3717269	938205	17	Affx-88921167	25	Affx-88949479	9	1_2
2	2.1	1.22		ssBMR	Days	8035636	8978197	942561	Na	Affx-88941974	Na	Affx-88947688	12	90	New suggest QTL found with SSBR
2	2.2	3.17795	*	wssGBLUP	Days	45383323	46361331	978008	2339	Affx-88954877	2362	Affx-88928987	24	2_45
2	2.2	4.36454	*	wssGBLUP	Status	45383323	46361331	978008	2339	Affx-88954877	2362	Affx-88928987	24	2_45
3	3.1	1.29409		wssGBLUP	Days	29528321	30504452	976131	3420	Affx-88914407	3446	Affx-88961685	27	3_29
3	3.1	1.37		ssBMR	Days	30024362	30989217	964855	Na	Affx-88950950	Na	Affx-88938132	15	198
3	3.1	1.51		ssBMR	Days	31075984	31988695	912711	Na	Affx-88947723	Na	Affx-88942509	26	199
4	4.1	2.01451	*	wssGBLUP	Days	9789985	10738830	948845	4599	Affx-88917261	4629	Affx-88929814	31	4_9	Now QTL supported by SSBR
4	4.1	2.33893	*	wssGBLUP	Status	9789985	10738830	948845	4599	Affx-88917261	4629	Affx-88929814	31	4_9
4	4.1	1.04		ssBMR	Days	10001070	10887672	886602	Na	Affx-88910270	Na	Affx-88934673	24	263
4	4.1	2.34463	*	wssGBLUP	Status	16932541	17925576	993035	4750	Affx-88920425	4803	Affx-88921322	54	4_16
4	4.1	1.27451		wssGBLUP	Days	17331785	18327671	995886	4760	Affx-88942433	4810	Affx-88920101	51	4_17
4	4.2	1.38983		wssGBLUP	Days	57292305	58289033	996728	5680	Affx-88945532	5717	Affx-88942009	38	4_57
4	4.2	1.47506		wssGBLUP	Status	57292305	58289033	996728	5680	Affx-88945532	5717	Affx-88942009	38	4_57
4	4.2	8.8206	*	wssGBLUP	Days	68038853	68982815	943962	5978	Affx-88923800	6019	Affx-88922397	42	4_68
4	4.2	5.38694	*	wssGBLUP	Status	68038853	68982815	943962	5978	Affx-88923800	6019	Affx-88922397	42	4_68
4	4.2	2.2	*	ssBMR	Days	74007109	74987590	980481	Na	Affx-88939425	Na	Affx-88928526	21	327
5	5.1	1.24		ssBMR	Days	19008911	19967586	958675	Na	Affx-88961381	Na	Affx-88952191	12	357	New suggest QTL found with SSBR
5	5.2	1.30603		wssGBLUP	Days	58505274	59504516	999242	7728	Affx-88948184	7770	Affx-88939787	43	5_58
6	6.1	2.98	*	ssBMR	Days	68134086	68990700	856614	Na	Affx-88929527	Na	Affx-88939372	19	498	New QTL found with SSBR
8	8.1	1.24		ssBMR	Days	10004926	10920296	915370	Na	Affx-88949100	Na	Affx-88921109	22	602	New suggest QTL found with SSBR
8	8.2	1.36296		wssGBLUP	Days	24725523	25712850	987327	12001	Affx-88915393	12028	Affx-88925988	28	8_24
8	8.2	1.41553		wssGBLUP	Status	24725523	25712850	987327	12001	Affx-88915393	12028	Affx-88925988	28	8_24
8	8.2	1.12		ssBMR	Days	25021796	25967947	946151	Na	Affx-88910455	Na	Affx-88958080	27	617	Now suggest QTL supported by SSBR
14	14.1	1.00433		wssGBLUP	Days	18827606	19810550	982944	19606	Affx-88934899	19638	Affx-88947369	33	14_18
15	15.1	1.24009		wssGBLUP	Days	12287888	13287027	999139	20803	Affx-88957241	20837	Affx-88955136	35	15_12
16	16.1	2.95	*	ssBMR	Days	24057372	24944118	886746	Na	Affx-88954356	Na	Affx-88951804	18	1206	BayesB EGV=1.4%
17	17.1	3.57	*	ssBMR	Days	51034316	51997613	963297	Na	Affx-88955435	Na	Affx-88944415	26	1304	Further SSBR support for this QTL
17	17.1	4.8	*	ssBMR	Days	59030557	59975343	944786	Na	Affx-88934715	Na	Affx-88947595	36	1312	BayesB EGV=2.3%
17	17.1	5.55025	*	wssGBLUP	Status	59148410	60148335	999925	24226	Affx-88910880	24261	Affx-88950387	36	17_59
17	17.1	4.71761	*	wssGBLUP	Days	59332327	60281825	949498	24229	Affx-88919103	24262	Affx-88944127	34	17_59
21	21.1	2.14659	*	wssGBLUP	Days	22119421	23117999	998578	27674	Affx-88932453	27713	Affx-88916492	40	21_22
21	21.1	4.40982	*	wssGBLUP	Status	22119421	23117999	998578	27674	Affx-88932453	27713	Affx-88916492	40	21_22
21	21.1	1.67423		wssGBLUP	Days	24340630	25336333	995703	27740	Affx-88947689	27759	Affx-88921565	20	21_24
21	21.1	1.63531		wssGBLUP	Status	24340630	25336333	995703	27740	Affx-88947689	27759	Affx-88921565	20	21_24
21	21.1	1.24		ssBMR	Days	25066791	25930599	863808	Na	Affx-88919755	Na	Affx-88935882	16	1517
21	21.1	1.9		ssBMR	Days	29006856	29997536	990680	Na	Affx-88942315	Na	Affx-88914708	15	1521
21	21.1	1.88		ssBMR	Days	30069537	30828581	759044	Na	Affx-88918685	Na	Affx-88920127	19	1522
21	21.1	1.62		ssBMR	Days	31082918	31970618	887700	Na	Affx-88910406	Na	Affx-88931651	28	1523
21	21.1	1.81274		wssGBLUP	Days	31082918	32046938	964020	27845	Affx-88910406	27875	Affx-88961415	31	21_31
21	21.1	1.95854	*	wssGBLUP	Status	31082918	32046938	964020	27845	Affx-88910406	27875	Affx-88961415	31	21_31
21	21.1	6.24384	*	wssGBLUP	Days	39913253	40900383	987130	28048	Affx-88932908	28070	Affx-88907074	23	21_39
21	21.1	6.61488	*	wssGBLUP	Status	39913253	40900383	987130	28048	Affx-88932908	28070	Affx-88907074	23	21_39
25	25.1	6.66	*	ssBMR	Days	14168054	14988042	819988	Na	Affx-88923380	Na	Affx-88924756	29	1697	BayesB EGV=5.7%
25	25.1	2.75154	*	wssGBLUP	Days	14387782	15344868	957086	31024	Affx-88930881	31051	Affx-88908721	28	25_14
25	25.1	3.5649	*	wssGBLUP	Status	14387782	15344868	957086	31024	Affx-88930881	31051	Affx-88908721	28	25_14
25	25.2	1.14		ssBMR	Days	54002567	54941919	939352	Na	Affx-88940727	Na	Affx-88928141	20	1737	New suggest QTL found with SSBR
26	26.1	1.99	*	ssBMR	Days	15009533	15969232	959699	Na	Affx-88931236	Na	Affx-88925053	24	1781	New QTL found with SSBR
28	28.1	2.35	*	ssBMR	Days	13000180	13927035	926855	Na	Affx-88912736	Na	Affx-88929314	24	1862	New QTL found with SSBR
29	29.1	1.47		ssBMR	Days	1016269	1957246	940977	Na	Affx-88925001	Na	Affx-88951518	7	1891	New suggest QTL found with SSBR
TOTAL		55.2743	24	44.6192	14.0887
We detected a total of 51 genomic windows with explained additive genetic variance (EGV) >1%.
The 24 genomic windows with EGV>2% were declared as windows associated with IHNV resistance (*); and the remaining 27 genomic windows with 1% < GEV <2% were declared as windows with suggestive association.
We detected 10 QTL regions associated (2.2, 4.1, 4.2, 6.1, 16.1, 17.1, 21.1, 25.1, 26.1 and 28.1) with IHNV resistance which explained up to 41.2% of the genetic variance.
We also detected 11 suggestive QTL regions (1.1, 2.1, 3.1, 5.1, 5.2, 8.1, 8.2, 14.1, 15.1, 25.2 and 29.1) which explained up to 14.1% of the additive genetic variance.
With exception of the QTL3.1 and 8.2 which were detected with wssGBLUP and ssBMR-BayesB methods, most of the other suggestive QTL might represent false positives.
The GWAS was performed with wssGBLUP and SSBR-BayesB methods using YC-2016 families from the Clear Springs Food, Inc. population.
