# Supplementary material for: Genome-wide association analysis and accuracy of genome-enabled breeding value predictions for resistance to infectious hematopoietic necrosis virus in a commercial rainbow trout breeding population
Source: Genet Sel Evol. 2019 Aug 28;51:47. doi: 10.1186/s12711-019-0489-z (PMC6712688; doi:10.1186/s12711-019-0489-z)
Supplement: Supplementary file 3 — Additional file 3: Table S2. List of the 774 genes that are located within the 1-Mb windows that are associated with IHNV resistance in the Clear Springs Foods, Inc. rainbow trout breeding population. This data represents a list of 774 genes that are located in the QTL windows associated with IHNV resistance generated by query of the rainbow trout reference genome sequence annotation (RefSeq Accession GCF_002163495.1). [file 12711_2019_489_MOESM3_ESM.xlsx]

## Sheet: Table S2
Additional file 3 Table S2 List of 774 genes located within 1Mb windows associated with IHNV resistance in the Clear Springs Foods, Inc. rainbow trout breeding population
Omy	QTL	start	end	description	type	Sequence Description	Mapping GO Term	Annotation GO Term
2	2.2	45382550	45404540	D(4) dopamine receptor-like	CDS	D(4) dopamine receptor	dopamine neurotransmitter receptor activity, coupled via Gs-IBA;synaptic transmission, dopaminergic-IBA;membrane-IEA;integral component of membrane-IEA;adenylate cyclase-inhibiting dopamine receptor signaling pathway-IEA;signal transduction-IEA;dopamine b	dopamine neurotransmitter receptor activity, coupled via Gs;synaptic transmission, dopaminergic;integral component of plasma membrane;adenylate cyclase-inhibiting dopamine receptor signaling pathway;ventral spinal cord interneuron differentiation;spinal c
2	2.2	45472148	45474473	cytosolic 5'-nucleotidase 1A-like	CDS	cytosolic 5 -nucleotidase 1A-like
2	2.2	45477238	45486219	synaptotagmin-1-like	CDS	synaptotagmin-1-like isoform X1
2	2.2	45501630	45514113	troponin I, fast skeletal muscle-like	CDS	troponin fast skeletal muscle-like	skeletal muscle contraction-IBA;cardiac muscle contraction-IBA;troponin complex-IBA;troponin complex-IEA	skeletal muscle contraction;troponin complex;cardiac muscle contraction
2	2.2	45564383	45584326	troponin I	CDS	troponin fast skeletal muscle-like
2	2.2	45637434	45699796	non-muscle caldesmon-like	CDS	non-muscle caldesmon-like
2	2.2	45689083	45703400	mucin-2-like	CDS	mucin-2-like isoform X1
2	2.2	45704250	45719851	troponin T, fast skeletal muscle isoforms-like	CDS	fast myotomal muscle troponin-T-1
2	2.2	45734901	45736856	myoblast determination protein 1 homolog 2-like	CDS	myoblast determination 2	DNA binding-IEA;muscle organ development-IEA;protein dimerization activity-IEA;regulation of transcription, DNA-templated-IEA;nucleus-IEA	DNA binding;nucleus;regulation of transcription, DNA-templated;muscle organ development;protein dimerization activity
2	2.2	45742310	45752984	ferritin, heavy subunit-like	CDS	heavy subunit-like	iron ion transport-IEA;cytoplasm-IBA;iron ion binding-IBA;cellular iron ion homeostasis-IEA;metal ion binding-IEA;intracellular sequestering of iron ion-IBA;ferric iron binding-IEA	cytoplasm;iron ion transport;intracellular sequestering of iron ion;ferric iron binding
2	2.2	45861254	45960210	calcium voltage-gated channel auxiliary subunit alpha2delta 4	CDS	voltage-dependent calcium channel subunit alpha-2 delta-4-like
2	2.2	45905156	45908462	leucine-rich repeat and transmembrane domain-containing protein 2-like	CDS	leucine-rich repeat and transmembrane domain-containing 2-like
2	2.2	45968385	45983362	AFG3-like protein 1	CDS	AFG3 1	zinc ion binding-IEA;membrane-IEA;proteolysis-IEA;integral component of membrane-IEA;metalloendopeptidase activity-IEA;ATP binding-IEA	metalloendopeptidase activity;ATP binding;proteolysis;zinc ion binding;integral component of membrane
2	2.2	45993526	46040010	RNA-binding Raly-like protein	CDS	RNA-binding Raly
2	2.2	46051466	46058590	fibulin-7-like	CDS	fibulin-7-like	calcium ion binding-IEA
2	2.2	46058260	46101030	Golgi apparatus protein 1-like	CDS	Golgi apparatus 1-like
2	2.2	46101477	46120128	E3 ubiquitin-protein ligase RFWD3-like	CDS	E3 ubiquitin- ligase RFWD3-like isoform X1
2	2.2	46132337	46146047	mixed lineage kinase domain-like protein	CDS	mixed lineage kinase domain	phosphorylation-IEA;protein kinase activity-IEA;kinase activity-IEA;ATP binding-IEA;protein phosphorylation-IEA	protein kinase activity;ATP binding;protein phosphorylation
2	2.2	46180230	46208320	uncharacterized LOC110493232	CDS	uncharacterized protein LOC110493232 isoform X1
2	2.2	46238025	46282008	nuclear transcription factor Y subunit beta	CDS	nuclear transcription factor Y subunit beta	protein heterodimerization activity-IEA;regulation of transcription, DNA-templated-IEA;sequence-specific DNA binding-IEA;nucleus-IEA	nucleus;regulation of transcription, DNA-templated;sequence-specific DNA binding;protein heterodimerization activity
2	2.2	46276902	46284691	putative nuclease HARBI1	CDS	nuclease HARBI1
2	2.2	46303782	46330613	CCR4-NOT transcription complex subunit 2-like	CDS	CCR4-NOT transcription complex subunit 2-like isoform X1
2	2.2	46343569	46345962	leucine-rich repeat-containing protein 10-like	CDS	leucine-rich repeat-containing 10	heart contraction-IEA;heart looping-IEA	heart looping;heart contraction
2	2.2	46357422	46370856	formin-binding protein 4-like	CDS	formin-binding 4 isoform X1
4	4.1	9708195	9945657	calcium-dependent secretion activator 2-like	CDS	calcium-dependent secretion activator 2
4	4.1	9948667	9952109	fez family zinc finger protein 1-like	CDS	fez family zinc finger 1	DNA binding-IEA;multicellular organism development-IEA;metal ion binding-IEA;transcription, DNA-templated-IEA;regulation of transcription, DNA-templated-IEA;axon guidance-IBA;cell differentiation-IEA;nervous system development-IEA;transcriptional represso	transcriptional repressor activity, RNA polymerase II transcription regulatory region sequence-specific binding;DNA binding;nucleus;transcription, DNA-templated;regulation of transcription, DNA-templated;axon guidance;metal ion binding
4	4.1	9961872	9977250	lysine ketoglutarate reductase/saccharopine dehydrogenase	CDS	Alpha-aminoadipic semialdehyde mitochondrial	oxidoreductase activity-IEA;oxidation-reduction process-IEA	oxidoreductase activity;oxidation-reduction process
4	4.1	9984244	10077621	receptor-type tyrosine-protein phosphatase zeta-like	CDS	receptor-type tyrosine- phosphatase zeta-like isoform X1
4	4.1	10107947	10123828	dihydrolipoyl dehydrogenase, mitochondrial-like	CDS	dihydrolipoyl mitochondrial	oxidoreductase activity, acting on a sulfur group of donors, NAD(P) as acceptor-IEA;heart contraction-IEA;oxidoreductase activity-IEA;flavin adenine dinucleotide binding-IEA;cell redox homeostasis-IEA;oxidation-reduction process-IEA;cell-IEA;dihydrolipoyl	dihydrolipoyl dehydrogenase activity;cell;cell redox homeostasis;flavin adenine dinucleotide binding;oxidation-reduction process;heart contraction
4	4.1	10129202	10138489	gastrula zinc finger protein XlCGF57.1-like	CDS	oocyte zinc finger 6-like isoform X1
4	4.1	10145705	10154474	uncharacterized LOC110521347	CDS	phosphatase 1 regulatory subunit 3A
4	4.1	10159777	10163238	TIR domain-containing adapter molecule 1-like	CDS	TIR domain-containing adapter molecule 1-like
4	4.1	10163139	10166567	Bet1 golgi vesicular membrane trafficking protein like	CDS	BET1	membrane-IEA;integral component of membrane-IEA;protein transport-IEA;Golgi membrane-IEA;Golgi apparatus-IEA;transport-IEA;molecular_function-ND	Golgi membrane;protein transport;integral component of membrane
4	4.1	10168990	10197988	DEAF1, transcription factor	CDS	deformed epidermal autoregulatory factor 1 homolog isoform X1	DNA binding-IEA;metal ion binding-IEA	binding
4	4.1	10207252	10235767	dopamine receptor D4	CDS	D(4) dopamine receptor	adenylate cyclase-inhibiting dopamine receptor signaling pathway-IEA;signal transduction-IEA;membrane-IEA;integral component of membrane-IEA;G-protein coupled receptor signaling pathway-IEA;signal transducer activity-IEA;ventral spinal cord interneuron di	dopamine neurotransmitter receptor activity;integral component of plasma membrane;adenylate cyclase-inhibiting dopamine receptor signaling pathway;ventral spinal cord interneuron differentiation;spinal cord motor neuron cell fate specification
4	4.1	10291148	10305141	cadherin related family member 5	CDS	cadherin-related family member 5 isoform X2
4	4.1	10321510	10323973	cathepsin D-like	CDS	cathepsin D	aspartic-type endopeptidase activity-IEA;response to bacterium-IEA;retinal pigment epithelium development-IEA;peptidase activity-IEA;proteolysis-IEA;muscle structure development-IEA;lysosome-IEA;hydrolase activity-IEA	hydrolase activity
4	4.1	10335758	10341080	synaptotagmin-2-like	CDS	synaptotagmin-1-like isoform X1
4	4.1	10346730	10356273	uncharacterized LOC110521355	CDS	uncharacterized protein LOC110521355
4	4.1	10487774	10496157	proline-rich extensin-like protein EPR1	CDS	proteoglycan 4-like
4	4.1	10520456	10522566	myoblast determination protein 2	CDS	myoblast determination 2	DNA binding-IEA;muscle organ development-IEA;protein dimerization activity-IEA;regulation of transcription, DNA-templated-IEA;nucleus-IEA	DNA binding;nucleus;regulation of transcription, DNA-templated;muscle organ development;protein dimerization activity
4	4.1	10628927	10722950	voltage-dependent calcium channel subunit alpha-2/delta-4-like	CDS	voltage-dependent calcium channel subunit alpha-2 delta-4-like
4	4.1	10738270	10742567	5-hydroxyisourate hydrolase-like	CDS	5-hydroxyisourate hydrolase-like
4	4.2	67822659	68091863	utrophin-like	CDS	utrophin isoform X1
4	4.2	68139304	68143801	syntaxin-11-like	CDS	syntaxin-11-like
4	4.2	68157859	68241323	methylenetetrahydrofolate dehydrogenase (NADP+ dependent) 1 like	CDS	monofunctional C1-tetrahydrofolate mitochondrial
4	4.2	68250865	68309073	A-kinase anchoring protein 12	CDS	A-kinase anchor 12 isoform X1
4	4.2	68314768	68321809	zinc finger and BTB domain containing 2	CDS	zinc finger and BTB domain-containing 2	metal ion binding-IEA;nucleic acid binding-IEA	nucleic acid binding;metal ion binding
4	4.2	68328203	68336885	acidic residue methyltransferase 1	CDS	-glutamate O-methyltransferase
4	4.2	68338027	68360817	estrogen receptor 1	CDS	estrogen receptor isoform X1	DNA binding-IEA;transcription factor activity, sequence-specific DNA binding-IEA;metal ion binding-IEA;steroid hormone receptor activity-IEA;response to estradiol-ISS;zinc ion binding-IEA;transcription, DNA-templated-IEA;estrogen receptor activity-ISS;est	transcription factor activity, sequence-specific DNA binding;nucleus;transcription, DNA-templated;regulation of transcription, DNA-templated;zinc ion binding;estrogen receptor activity;response to estradiol;steroid hormone mediated signaling pathway;seque
4	4.2	68360941	68495018	nesprin-1-like	CDS	nesprin-1-like
4	4.2	68554897	68578412	MYC target 1	CDS	myc target 1	membrane-IEA;integral component of membrane-IEA	integral component of membrane
4	4.2	68579492	68588305	serine active site containing 1	CDS	SERAC1
4	4.2	68591931	68593332	general transcription factor IIH subunit 5	CDS	general transcription factor IIH subunit 5	rDNA binding-IEA;DNA repair-TAS;DNA repair-IEA;transcription elongation from RNA polymerase I promoter-IEA;transcription, DNA-templated-IEA;nucleotide-excision repair, preincision complex assembly-IEA;nucleotide-excision repair-IEA;regulation of transcrip	rDNA binding;core TFIIH complex;nucleoplasm;nucleolus;nucleotide-excision repair, preincision complex assembly;regulation of transcription, DNA-templated;transcription elongation from RNA polymerase I promoter;rRNA processing;cellular response to gamma ra
4	4.2	68593354	68595010	dynein light chain Tctex-type 1	CDS	dynein light chain Tctex-type 1	identical protein binding-IEA;intracellular transport of viral protein in host cell-IEA;intracellular-IEA;host cell-IEA	intracellular;intracellular transport of viral protein in host cell;identical protein binding;host cell
4	4.2	68595217	68605118	transmembrane protein 181	CDS	transmembrane 181 isoform X1	membrane-IEA;integral component of membrane-IEA	integral component of membrane
4	4.2	68605490	68660151	tubby like protein 4	CDS	tubby-related 4 isoform X1	cytoplasm-IEA;cilium-IBA;protein localization to cilium-IBA;intracellular signal transduction-IEA;protein ubiquitination-IEA;intracellular-IEA;phosphatidylinositol binding-IBA	intracellular;cilium;cellular process;phosphatidylinositol binding;protein localization to cilium
4	4.2	68661195	68666819	mitochondrial ribosomal protein S10	CDS	28S ribosomal mitochondrial	structural constituent of ribosome-IEA;ribosome-IEA;translation-IEA	structural constituent of ribosome;ribosome;translation
4	4.2	68673804	68675957	histidine-rich glycoprotein-like	CDS	hypothetical protein EH28_04567
4	4.2	68680396	68681765	mesogenin-1-like	CDS	mesogenin-1
4	4.2	68683076	68690928	GEN1, Holliday junction 5' flap endonuclease	CDS	flap endonuclease GEN homolog 1	nucleic acid phosphodiester bond hydrolysis-IEA;DNA binding-IEA;DNA repair-IEA;nuclease activity-IEA;catalytic activity-IEA
4	4.2	68690985	68709235	structural maintenance of chromosomes 6	CDS	structural maintenance of chromosomes 6
4	4.2	68709118	68717858	cytochrome P450 2K1-like	CDS	cytochrome P450 2K1-like
4	4.2	68718460	68723885	chromosome 4 C1orf115 homolog	CDS	uncharacterized protein C1orf115 homolog
4	4.2	68731462	68733326	transmembrane protein 18	CDS	transmembrane 18
4	4.2	68848738	68861096	acid phosphatase 1, soluble	CDS	Low molecular weight phosphotyrosine phosphatase	cytoplasm-IEA;protein tyrosine phosphatase activity-IEA;non-membrane spanning protein tyrosine phosphatase activity-IEA;protein dephosphorylation-IEA;acid phosphatase activity-IEA	protein tyrosine phosphatase activity
4	4.2	68881205	68885103	signaling mucin HKR1-like	CDS	signaling mucin HKR1-like
4	4.2	68886347	68888285	family with sequence similarity 110 member C	CDS	FAM110C
4	4.2	68905695	68923213	F-box protein 25	CDS	F-box only 25 isoform X1	SCF ubiquitin ligase complex-IBA;ubiquitin-protein transferase activity-IBA;ubiquitin-dependent protein catabolic process-IBA;nucleus-IBA	ubiquitin-protein transferase activity;nucleus;ubiquitin-dependent protein catabolic process;SCF ubiquitin ligase complex
4	4.2	68923556	68944949	testis development-related protein-like	CDS	testis development-related
4	4.2	68965390	68981884	cap methyltransferase 1	CDS	cap-specific mRNA (nucleoside-2 -O-)-methyltransferase 1
4	4.2	68980834	68985013	coiled-coil domain containing 167	CDS	coiled-coil domain-containing 167	membrane-IEA;integral component of membrane-IEA	integral component of membrane
4	4.2	68989130	68999511	kinesin-like protein KIFC1	CDS	kinesin KIF25
4	4.2	69002027	69002928	heme-binding protein 2-like	CDS	heme-binding 2-like
4	4.2	69007015	69040922	NHS-like protein 1	CDS	NHS 1 isoform X3
4	4.2	69171579	69179819	Golgi resident protein GCP60-like	CDS	Golgi resident GCP60-like isoform X1
4	4.2	69182817	69184514	homeobox protein Mix.1-like	CDS	homeobox MIXL1	DNA binding-IEA;heart morphogenesis-IEA;endoderm development-IEA;embryonic pattern specification-IEA;endoderm formation-IEA;embryonic heart tube development-IEA;nucleus-IEA	embryo development;tissue development
4	4.2	69184622	69201213	protein lin-9 homolog	CDS	lin-9 homolog isoform X1
4	4.2	69203785	69215581	poly(ADP-ribose) polymerase 1	CDS	poly [ADP-ribose] polymerase 1	DNA binding-IEA;transferase activity, transferring glycosyl groups-IEA;zinc ion binding-IEA;NAD binding-IEA;protein ADP-ribosylation-IEA;transferase activity-IEA;NAD+ ADP-ribosyltransferase activity-IEA;nucleus-IEA	DNA binding;NAD+ ADP-ribosyltransferase activity;nucleus;protein ADP-ribosylation;zinc ion binding;NAD binding
4	4.2	69249362	69312600	EFR3 homolog B	CDS	EFR3 homolog B isoform X1
4	4.2	69325433	69332939	proopiomelanocortin B	CDS	proopiomelanocortin B precursor
4	4.2	69339730	69349668	angiopoietin-related protein 7-like	CDS	angiopoietin-related 7-like
4	4.2	69356957	69380905	sorting nexin-9-like	CDS	Sorting nexin-9	cytoplasmic vesicle membrane-IEA;mitotic nuclear division-IEA;membrane-IEA;mitotic cytokinesis-IEA;cytoplasmic vesicle-IEA;protein transport-IEA;intracellular protein transport-IEA;endocytosis-IEA;phosphatidylinositol binding-IEA	mitotic cytokinesis;intracellular protein transport;endocytosis;mitotic nuclear division;cytoplasmic vesicle membrane;phosphatidylinositol binding
4	4.2	69404219	69411319	DBH-like monooxygenase protein 2 homolog	CDS	DBH-like monooxygenase 2 homolog
4	4.2	69424380	69473859	ribosomal protein S6 kinase C1	CDS	ribosomal S6 kinase delta-1	protein kinase activity-IEA;ATP binding-IEA;protein phosphorylation-IEA;phosphatidylinositol binding-IEA	anion binding
4	4.2	69585171	69608564	prospero homeobox protein 1-like	CDS	prospero homeobox 1
4	4.2	69650638	69651651	chromosome 4 C2orf70 homolog	CDS	UPF0573 C2orf70 homolog
4	4.2	69652104	69776116	otoferlin	CDS	otoferlin isoform X1
4	4.2	69897702	69919355	opsin-5-like	CDS	opsin-5-like	response to stimulus-IEA;cellular response to light stimulus-IBA;membrane-IEA;protein-chromophore linkage-IEA;integral component of membrane-IEA;G-protein coupled photoreceptor activity-IBA;signal transduction-IEA;photoreceptor activity-IEA;G-protein coup	photoreceptor outer segment;integral component of plasma membrane;G-protein coupled receptor signaling pathway;phototransduction;G-protein coupled photoreceptor activity;protein-chromophore linkage;cellular response to light stimulus
4	4.2	69988132	70014822	peptidyl-prolyl cis-trans isomerase FKBP1B-like	CDS	peptidyl-prolyl cis-trans isomerase FKBP1B	peptidyl-prolyl cis-trans isomerase activity-IBA;peptidyl-prolyl cis-trans isomerase activity-IEA;endoplasmic reticulum membrane-IBA;FK506 binding-IBA;chaperone-mediated protein folding-IBA;protein peptidyl-prolyl isomerization-IEA;isomerase activity-IEA;	protein peptidyl-prolyl isomerization;peptidyl-prolyl cis-trans isomerase activity;FK506 binding;endoplasmic reticulum membrane;chaperone-mediated protein folding
4	4.2	70014999	70022101	WD repeat and coiled coil containing	CDS	WD repeat and coiled-coil-containing C2orf44 homolog
4	4.2	70022406	70048350	major facilitator superfamily domain-containing protein 2B-like	CDS	major facilitator superfamily domain-containing 2B-like
4	4.2	70050392	70062297	UBX domain protein 2A	CDS	UBX domain-containing 2A
4	4.2	70109690	70190691	ATPase family AAA domain-containing protein 2B-like	CDS	ATPase family AAA domain-containing 2B
4	4.2	70192560	70265451	kelch like family member 29	CDS	kelch 29
4	4.2	70576076	70587814	tribbles pseudokinase 2	CDS	tribbles homolog 2	protein kinase activity-IEA;ATP binding-IEA;protein phosphorylation-IEA	protein kinase activity;ATP binding;protein phosphorylation
4	4.2	70685779	70696695	beta-soluble NSF attachment protein-like	CDS	beta-soluble NSF attachment isoform X1	membrane fusion-IBA;syntaxin binding-IBA;SNARE complex disassembly-IBA;soluble NSF attachment protein activity-IBA;SNARE complex-IBA;vacuolar membrane-IBA;intracellular protein transport-IBA;intracellular protein transport-IEA	soluble NSF attachment protein activity;vacuolar membrane;intracellular protein transport;syntaxin binding;SNARE complex;SNARE complex disassembly;membrane fusion
4	4.2	70699298	70721390	glycerophosphocholine phosphodiesterase GPCPD1-like	CDS	glycerophosphocholine phosphodiesterase GPCPD1-like isoform X1
4	4.2	70758661	70766248	trichohyalin-like	CDS	golgin subfamily A member 6 22 isoform X2
4	4.2	70769860	70782287	fermitin family homolog 1-like	CDS	fermitin family homolog 1	keratinocyte proliferation-IEA;focal adhesion-IEA;cell adhesion-IEA;cell junction-IEA;cytosol-IEA;establishment of epithelial cell polarity-IEA;keratinocyte migration-IEA;filamentous actin-IEA	cell junction;intracellular part;single-organism cellular process
4	4.2	70824306	70830839	bone morphogenetic protein 2-like	CDS	bone morphogenetic 2	determination of ventral identity-IEA;mesodermal cell fate commitment-IEA;protein heterodimerization activity-IEA;cell migration involved in gastrulation-IEA;cell-cell signaling involved in cell fate commitment-IEA;notochord development-IEA;liver developm	mesodermal cell fate commitment;liver development;extracellular region;protein complex assembly;determination of left/right symmetry;growth factor activity;dorsal/ventral axis specification;locus ceruleus development;neurogenesis;BMP signaling pathway;not
4	4.2	70990857	71077122	1-phosphatidylinositol 4,5-bisphosphate phosphodiesterase beta-1-like	CDS	1-phosphatidylinositol 4,5-bisphosphate phosphodiesterase beta-1 isoform X1
4	4.2	71097715	71218738	1-phosphatidylinositol 4,5-bisphosphate phosphodiesterase beta-4-like	CDS	1-phosphatidylinositol 4,5-bisphosphate phosphodiesterase beta-4 isoform X1	signal transduction-IEA;lipid metabolic process-IEA;lipid catabolic process-IEA;calcium ion binding-IEA;signal transducer activity-IEA;phosphoric diester hydrolase activity-IEA;intracellular signal transduction-IEA;hydrolase activity-IEA;phosphatidylinosi	phosphatidylinositol phospholipase C activity;signal transducer activity;calcium ion binding;intracellular;lipid catabolic process;intracellular signal transduction
4	4.2	71234117	71252591	lysosome-associated membrane glycoprotein 5-like	CDS	lysosome-associated membrane glyco 5	membrane-IEA;integral component of membrane-IEA	integral component of membrane
4	4.2	71249490	71369547	serine/threonine-protein kinase PAK 5-like	CDS	serine threonine- kinase PAK 5-like isoform X1
4	4.2	71411368	71418861	galectin-3-like	CDS	galectin-3-like isoform X1
4	4.2	71448108	71471536	MAX gene-associated protein-like	CDS	MAX gene-associated -like isoform X1
4	4.2	71487829	71530510	bromo adjacent homology domain-containing 1 protein-like	CDS	bromo adjacent homology domain-containing 1 -like isoform X1
4	4.2	71533034	71545579	echinoderm microtubule-associated protein-like 1	CDS	echinoderm microtubule-associated -like 1 isoform X1
4	4.2	71547314	71785455	ena/VASP-like protein	CDS	ena VASP isoform X1
4	4.2	71786629	71794692	transcriptional repressor protein YY1-like	CDS	transcriptional repressor YY1-like isoform X1
4	4.2	71812866	71842411	leucine-rich repeat and fibronectin type-III domain-containing protein 5-like	CDS	leucine-rich repeat and fibronectin type-III domain-containing 5-like
4	4.2	71843794	71845780	sterile alpha motif domain containing 15	CDS	sterile alpha motif domain-containing 15
4	4.2	71846020	71867274	methylmalonate-semialdehyde dehydrogenase [acylating], mitochondrial-like	CDS	methylmalonate-semialdehyde dehydrogenase [acylating] mitochondrial-like
4	4.2	71877997	71887264	ectonucleoside triphosphate diphosphohydrolase 5-like	CDS	ectonucleoside triphosphate diphosphohydrolase 5-like
4	4.2	71886957	71903776	zinc finger protein 410-like	CDS	zinc finger 410-like	metal ion binding-IEA;nucleic acid binding-IEA	nucleic acid binding;metal ion binding
4	4.2	71913580	71917447	CLOCK-interacting pacemaker-like	CDS	CLOCK-interacting pacemaker-like
4	4.2	71927571	71948253	actin-related protein 10-like	CDS	Actin-related 10
4	4.2	71948801	71959321	uncharacterized protein C14orf37 homolog	CDS	uncharacterized protein C14orf37 homolog
4	4.2	71962364	71966931	N-alpha-acetyltransferase 30-like	CDS	N-alpha-acetyltransferase 30	N-acetyltransferase activity-IEA
4	4.2	72000400	72003451	homeobox protein OTX2-like	CDS	homeobox OTX2-like	DNA binding-IEA;transcription factor activity, sequence-specific DNA binding-IEA;multicellular organism development-IEA;regulation of transcription, DNA-templated-IEA;sequence-specific DNA binding-IEA;nucleus-IEA	transcription factor activity, sequence-specific DNA binding;nucleus;regulation of transcription, DNA-templated;multicellular organism development;sequence-specific DNA binding
4	4.2	72044488	72072400	E3 ubiquitin-protein ligase pellino homolog 2-like	CDS	E3 ubiquitin- ligase pellino homolog 2-like
4	4.2	72094314	72097505	ADP-ribosylation factor 6-like	CDS	ADP-ribosylation factor 6	nucleotide binding-IEA;GTP binding-IEA;small GTPase mediated signal transduction-IEA;intrahepatic bile duct development-IGI;hydrolase activity-IEA;intracellular-IEA	GTP binding;intracellular;small GTPase mediated signal transduction;hydrolase activity;intrahepatic bile duct development
4	4.2	72100396	72110299	pre-mRNA-processing factor 39-like	CDS	pre-mRNA-processing factor 39 isoform X2
4	4.2	72110643	72114795	ubiquitin-like protein FUBI	CDS	ubiquitin FUBI	structural constituent of ribosome-IEA;ribosome-IEA;translation-IEA;intracellular-IEA	structural constituent of ribosome;ribosome;translation
4	4.2	72116794	72122798	FK506 binding protein 3	CDS	peptidyl-prolyl cis-trans isomerase FKBP3	peptidyl-prolyl cis-trans isomerase activity-IEA;protein peptidyl-prolyl isomerization-IEA;isomerase activity-IEA;protein folding-IEA	protein peptidyl-prolyl isomerization;peptidyl-prolyl cis-trans isomerase activity;protein folding
4	4.2	72147810	72160222	heme-binding protein 1-like	CDS	heme-binding 1-like
4	4.2	72309593	72645270	MAM domain-containing glycosylphosphatidylinositol anchor protein 2-like	CDS	MAM domain-containing glycosylphosphatidylinositol anchor 2-like isoform X1
4	4.2	72875030	72893217	alpha-1,6-mannosyl-glycoprotein 2-beta-N-acetylglucosaminyltransferase-like	CDS	alpha-1,6-mannosyl-glyco 2-beta-N-acetylglucosaminyltransferase	transferase activity, transferring glycosyl groups-IEA;integral component of membrane-IEA;Golgi stack-IEA;alpha-1,6-mannosylglycoprotein 2-beta-N-acetylglucosaminyltransferase activity-IEA;transferase activity-IEA;oligosaccharide biosynthetic process-IEA	Golgi stack;alpha-1,6-mannosylglycoprotein 2-beta-N-acetylglucosaminyltransferase activity;oligosaccharide biosynthetic process;integral component of membrane
4	4.2	72883745	72884777	40S ribosomal protein S29-like	CDS	40S ribosomal S29	erythrocyte differentiation-IMP;erythrocyte differentiation-IEA;structural constituent of ribosome-IBA;structural constituent of ribosome-IEA;angiogenesis-IMP;angiogenesis-IEA;intracellular ribonucleoprotein complex-IEA;intrinsic apoptotic signaling pathw	angiogenesis;vasculogenesis;structural constituent of ribosome;translation;zinc ion binding;cytosolic small ribosomal subunit;chordate embryonic development;erythrocyte development;regulation of cell cycle;hematopoietic stem cell differentiation;intrinsic
4	4.2	72913832	72940600	uncharacterized LOC110522480	CDS	uncharacterized protein LOC110522480
4	4.2	73027883	73038937	uncharacterized LOC110522481	CDS	uncharacterized protein LOC110522481 isoform X1
4	4.2	73050966	73058242	uncharacterized LOC110522485	CDS	uncharacterized protein LOC110522485
4	4.2	73096420	73108300	WD repeat-containing protein 20-like	CDS	WD repeat-containing 20 isoform X2	biological_process-ND;cellular_component-ND;molecular_function-ND
4	4.2	73112194	73117567	heat shock protein HSP 90-alpha 1	CDS	heat shock HSP 90-alpha 1	response to cold-ISS;cytoplasm-ISS;response to heat-ISS;response to stress-IEA;response to antibiotic-ISS;unfolded protein binding-IEA;ATP binding-IEA;nucleus-ISS;protein folding-IEA	ATP binding;nucleus;cytoplasm;protein folding;response to heat;response to cold;response to antibiotic;unfolded protein binding
4	4.2	73118067	73125186	heat shock protein HSP 90-alpha	CDS	heat shock HSP 90-alpha	response to cold-ISS;cytoplasm-ISS;response to heat-ISS;response to stress-IEA;response to antibiotic-ISS;unfolded protein binding-IEA;ATP binding-IEA;nucleus-ISS;protein folding-IEA	ATP binding;nucleus;cytoplasm;protein folding;response to heat;response to cold;response to antibiotic;unfolded protein binding
4	4.2	73129833	73168837	serine/threonine-protein phosphatase 2A 56 kDa regulatory subunit gamma isoform-like	CDS	serine threonine- phosphatase 2A 56 kDa regulatory subunit gamma isoform-like isoform X1
4	4.2	73207902	73209177	thyroxine 5-deiodinase-like	CDS	thyroxine 5-deiodinase-like	endosome-IEA;thyroxine 5'-deiodinase activity-IEA;oxidoreductase activity-IEA;membrane-IEA;integral component of membrane-IEA;oxidation-reduction process-IEA;endosome membrane-IEA;hormone biosynthetic process-IEA;plasma membrane-IEA	thyroxine 5'-deiodinase activity;plasma membrane;endosome membrane;integral component of membrane;hormone biosynthetic process;oxidation-reduction process
4	4.2	73333193	73338475	solute carrier family 25 member 47-A-like	CDS	solute carrier family 25 member 47
4	4.2	73339197	73348912	mitochondrial basic amino acids transporter-like	CDS	mitochondrial basic amino acids transporter-like
4	4.2	73365612	73369052	uncharacterized LOC110522493	CDS	uncharacterized protein LOC110522493
4	4.2	73407195	73446090	synaptosomal-associated protein 25-A	CDS	synaptosomal-associated 25	locomotory behavior-IMP;locomotory behavior-IEA;synaptic vesicle priming-IBA;trans-Golgi network-IEA;syntaxin-1 binding-IBA;syntaxin-1 binding-IEA;regulation of establishment of protein localization-IEA;membrane-ISS;membrane-IEA;regulation of neuron proje	mitotic cytokinesis;SNAP receptor activity;trans-Golgi network;plasma membrane;locomotory behavior;associative learning;regulation of neuron projection development;synaptic vesicle priming;syntaxin-1 binding;BLOC-1 complex;synaptic vesicle fusion to presy
4	4.2	73466440	73480278	consortin-like	CDS	consortin-like
4	4.2	73526188	73541162	heterogeneous nuclear ribonucleoprotein U-like	CDS	heterogeneous nuclear ribonucleo U
4	4.2	73542387	73544099	left-right determination factor 2-like	CDS	left-right determination factor 2-like
4	4.2	73551024	73658343	serine/threonine-protein kinase MRCK alpha-like	CDS	serine threonine- kinase MRCK alpha isoform X8
4	4.2	73659287	73679443	frizzled-3-like	CDS	frizzled-3 isoform X1
4	4.2	73701974	73740189	protein FAM49A-like	CDS	FAM49A isoform X1	biological_process-ND;molecular_function-ND
4	4.2	73857621	73886365	visinin-like protein 1	CDS	visinin 1	positive regulation of insulin secretion involved in cellular response to glucose stimulus-IEA;metal ion binding-IEA;membrane-IEA;cytosol-IEA;calcium ion binding-IEA;negative regulation of insulin secretion-IEA;positive regulation of exocytosis-IEA	calcium ion binding;cytosol;membrane;positive regulation of insulin secretion involved in cellular response to glucose stimulus;positive regulation of exocytosis;negative regulation of insulin secretion
4	4.2	73886896	73897665	Pre-mRNA branch site protein p14	CDS	splicing factor 3B subunit 6	mRNA splicing, via spliceosome-TAS;mRNA splicing, via spliceosome-IBA;mRNA splicing, via spliceosome-IEA;nucleotide binding-IEA;precatalytic spliceosome-IBA;RNA binding-IEA;blastocyst formation-IEA;catalytic step 2 spliceosome-IBA;RNA splicing-IEA;mRNA pr	nucleotide binding;mRNA splicing, via spliceosome;blastocyst formation;RNA binding;nucleoplasm;U2-type spliceosomal complex;U2 snRNP;U12-type spliceosomal complex;precatalytic spliceosome;catalytic step 2 spliceosome
4	4.2	73900440	73925282	tudor domain containing 6	CDS	tudor domain-containing 6-like isoform X1
4	4.2	73925473	73946342	platelet-activating factor acetylhydrolase-like	CDS	platelet-activating factor acetylhydrolase isoform X1	1-alkyl-2-acetylglycerophosphocholine esterase activity-IEA;lipid catabolic process-IEA	1-alkyl-2-acetylglycerophosphocholine esterase activity;lipid catabolic process
4	4.2	73964100	73966130	glutaredoxin 5 homolog (S. cerevisiae)	CDS	glutaredoxin-related mitochondrial	cytoplasm-IEA;protein disulfide oxidoreductase activity-IEA;cell redox homeostasis-IEA;electron carrier activity-IEA;hemopoiesis-IEA;oxidation-reduction process-IEA;cell-IEA;iron-sulfur cluster assembly-IEA	cytoplasm;electron carrier activity;protein disulfide oxidoreductase activity;iron-sulfur cluster assembly;hemopoiesis;cell redox homeostasis;oxidation-reduction process
4	4.2	73980249	73982613	loricrin-like	CDS	neurofilament heavy
4	4.2	73999273	74001855	alpha-1-antiproteinase-like protein	CDS	alpha-1-antitrypsin homolog	cytoplasm-IDA;serine-type endopeptidase inhibitor activity-IBA;extracellular space-IBA;extracellular space-IEA;sperm flagellum-IDA;cell-IDA	serine-type endopeptidase inhibitor activity;extracellular space;cytoplasm;sperm flagellum
4	4.2	74389578	74392034	leucine-rich repeat transmembrane protein FLRT2-like	CDS	leucine-rich repeat transmembrane FLRT2-like	membrane-IEA;integral component of membrane-IEA	integral component of membrane
4	4.2	74695598	74698503	ribosomal protein S7	CDS	40S ribosomal S7	structural constituent of ribosome-IEA;intracellular ribonucleoprotein complex-IEA;ribosomal small subunit biogenesis-IBA;regulation of cell cycle-IEA;90S preribosome-IBA;small-subunit processome-IBA;cytosolic small ribosomal subunit-IBA;hemopoiesis-IEA;r	structural constituent of ribosome;rRNA processing;translation;cytosolic small ribosomal subunit;hemopoiesis;90S preribosome;small-subunit processome;ribosomal small subunit biogenesis;chordate embryonic development;regulation of cell cycle
4	4.2	74699377	74706268	Ribonuclease H1	CDS	Ribonuclease H1	magnesium ion binding-IEA;RNA phosphodiester bond hydrolysis, endonucleolytic-IEA;nuclease activity-IEA;metal ion binding-IEA;endonuclease activity-IEA;hydrolase activity-IEA;RNA-DNA hybrid ribonuclease activity-IEA;nucleic acid binding-IEA	magnesium ion binding;nucleic acid binding;RNA-DNA hybrid ribonuclease activity;RNA phosphodiester bond hydrolysis, endonucleolytic
4	4.2	74812334	74935017	myelin transcription factor 1-like protein	CDS	myelin transcription factor 1
4	4.2	74936600	74952488	uncharacterized LOC110522507	CDS	FGFR1 oncogene partner-like
4	4.2	74955866	74960598	C-C chemokine receptor type 6-like	CDS	C-C chemokine receptor type 6-like	signal transduction-IEA;membrane-IEA;integral component of membrane-IEA;G-protein coupled receptor signaling pathway-IEA;signal transducer activity-IEA;G-protein coupled receptor activity-IEA	G-protein coupled receptor activity;G-protein coupled receptor signaling pathway;integral component of membrane
4	4.2	74965312	74970865	kelch repeat and BTB domain-containing protein 11-like	CDS	kelch repeat and BTB domain-containing 11
6	6.1	68111628	68249867	pleckstrin homology domain-containing family A member 7-like	CDS	pleckstrin homology domain-containing family A member 7-like
6	6.1	68278448	68450600	SOX-LZ	CDS	transcription factor SOX-6-like	DNA binding-IEA;multicellular organism development-IEA;regulation of transcription, DNA-templated-IEA	DNA binding;regulation of transcription, DNA-templated;multicellular organism development
6	6.1	68661823	68665107	salmon calcitonin-Ib precursor	CDS	calcitonin gene-related peptide 2 isoform X1	calcitonin receptor binding-IPI;calcium ion homeostasis-IEA;positive regulation of cytosolic calcium ion concentration involved in phospholipase C-activating G-protein coupled signaling pathway-IDA;hormone activity-IEA;activation of adenylate cyclase acti	hormone activity;extracellular region;cell;activation of adenylate cyclase activity;calcitonin receptor binding;sperm capacitation;positive regulation of cytosolic calcium ion concentration involved in phospholipase C-activating G-protein coupled signalin
6	6.1	68677459	68695287	vitamin D 25-hydroxylase-like	CDS	vitamin D 25-hydroxylase	iron ion binding-IEA;oxidoreductase activity, acting on paired donors, with incorporation or reduction of molecular oxygen-IEA;metal ion binding-IEA;oxidoreductase activity-IEA;membrane-IEA;integral component of membrane-IEA;heme binding-IEA;oxidation-red	monooxygenase activity;iron ion binding;integral component of membrane;oxidoreductase activity, acting on paired donors, with incorporation or reduction of molecular oxygen;heme binding;oxidation-reduction process
6	6.1	68697602	68785050	cGMP-inhibited 3',5'-cyclic phosphodiesterase B-like	CDS	cGMP-inhibited 3 ,5 -cyclic phosphodiesterase B isoform X1	metal ion binding-IEA;signal transduction-IEA;membrane-IEA;integral component of membrane-IEA;3',5'-cyclic-nucleotide phosphodiesterase activity-IEA;phosphoric diester hydrolase activity-IEA;hydrolase activity-IEA	3',5'-cyclic-nucleotide phosphodiesterase activity;signal transduction;integral component of membrane;metal ion binding
6	6.1	68786022	68792244	proteasome subunit alpha type-1	CDS	Proteasome subunit alpha type-1	cytoplasm-IEA;peptidase activity-IEA;proteolysis-IEA;proteasome core complex-IEA;proteasome core complex, alpha-subunit complex-IEA;endopeptidase activity-IEA;threonine-type endopeptidase activity-IEA;proteasome complex-IEA;proteolysis involved in cellula	threonine-type endopeptidase activity;nucleus;cytoplasm;ubiquitin-dependent protein catabolic process;proteasome core complex, alpha-subunit complex
6	6.1	68794227	68802022	coatomer subunit beta	CDS	coatomer subunit beta	vesicle-mediated transport-IEA;cytoplasm-IEA;notochord development-IEA;membrane-IEA;cytoplasmic vesicle-IEA;COPI-coated vesicle membrane-IEA;COPI vesicle coat-IEA;membrane coat-IEA;somite development-IEA;protein transport-IEA;structural molecule activity-	Golgi membrane;structural molecule activity;intracellular protein transport;vesicle-mediated transport;COPI vesicle coat;notochord development;somite development
6	6.1	68805277	68849396	ras-related protein R-Ras2	CDS	ras-related R-Ras2	GTP binding-IEA;nucleotide binding-IEA;signal transduction-IEA;small GTPase mediated signal transduction-IEA;membrane-IEA;intracellular-IEA	GTP binding;intracellular;small GTPase mediated signal transduction;membrane
6	6.1	68853792	68954225	tubby protein-like	CDS	tubby homolog isoform X1
6	6.1	68954408	68959174	protein RIC-3-like	CDS	RIC-3-like isoform X1	membrane-IEA;integral component of membrane-IEA	integral component of membrane
16	16.1	24044009	24103728	parathyroid hormone/parathyroid hormone-related peptide receptor-like	CDS	parathyroid hormone parathyroid hormone-related peptide receptor-like
16	16.1	24103812	24107678	translational activator of cytochrome c oxidase 1	CDS	translational activator of cytochrome c oxidase 1
16	16.1	24107950	24111494	mitochondrial amidoxime-reducing component 1-like	CDS	mitochondrial amidoxime-reducing component 1-like	pyridoxal phosphate binding-IEA;molybdenum ion binding-IEA;catalytic activity-IEA;membrane-IEA;integral component of membrane-IEA	catalytic activity;integral component of membrane;molybdenum ion binding;pyridoxal phosphate binding
16	16.1	24127606	24153483	potassium voltage-gated channel subfamily H member 6-like	CDS	potassium voltage-gated channel subfamily H member 6-like
16	16.1	24165466	24186810	DDB1- and CUL4-associated factor 7	CDS	DDB1- and CUL4-associated factor 7	protein binding-IPI;nucleus-IDA;nucleus-IEA;cartilage development-IMP;cartilage development-IGI;cartilage development-IEA	protein binding;nucleus;cartilage development
16	16.1	24223345	24260462	erb-b2 receptor tyrosine kinase 2	CDS	receptor tyrosine- kinase erbB-2
16	16.1	24326729	24339663	post-GPI attachment to proteins 3	CDS	post-GPI attachment to s factor 3	GPI anchor biosynthetic process-IEA;GPI anchor metabolic process-ISS;membrane-IEA;integral component of membrane-IEA;Golgi membrane-IEA;Golgi apparatus-IEA;intrinsic component of endoplasmic reticulum membrane-ISS;hydrolase activity, acting on ester bonds	Golgi membrane;GPI anchor biosynthetic process;integral component of membrane;hydrolase activity, acting on ester bonds;intrinsic component of endoplasmic reticulum membrane
16	16.1	24341671	24372894	myosin regulatory light chain 2, skeletal muscle isoform	CDS	myosin regulatory light chain skeletal muscle isoform type 2	calcium ion binding-IEA;cellular_component-ND	calcium ion binding
16	16.1	24373031	24377230	zinc finger and SCAN domain-containing protein 21-like	CDS	zinc finger 679-like
16	16.1	24385756	24397111	zinc finger and SCAN domain-containing protein 2-like	CDS	zinc finger 679-like
16	16.1	24413058	24423149	protein kinase, membrane associated tyrosine/threonine 1	CDS	membrane-associated tyrosine- and threonine-specific cdc2-inhibitory kinase
16	16.1	24445015	24472138	elongin-B-like	CDS	transcription elongation factor B polypeptide 2	translation elongation factor activity-IEA;translational elongation-IEA	translation elongation factor activity;translational elongation
16	16.1	24473104	24496389	transforming growth factor beta 1 induced transcript 1	CDS	transforming growth factor beta-1-induced transcript 1 isoform X1	zinc ion binding-IEA;metal ion binding-IEA	zinc ion binding
16	16.1	24496664	24513237	PAT1 homolog 2	CDS	PAT1 homolog 2
16	16.1	24539817	24611999	spidroin-1-like	CDS	fibroin heavy chain-like isoform X1
16	16.1	24612543	24615732	progestin and adipoQ receptor family member 4-like	CDS	progestin and adipoQ receptor family member 4-like
16	16.1	24616418	24636524	pelota mRNA surveillance and ribosome rescue factor	CDS	pelota homolog	cytoplasm-IBA;cytoplasm-IEA;nuclear-transcribed mRNA catabolic process, non-stop decay-IEA;cell division-IEA;nonfunctional rRNA decay-IBA;metal ion binding-IEA;nuclease activity-IEA;RNA surveillance-IEA;endonuclease activity-IEA;ribosome binding-IBA;hydro	nucleus;cytoplasm;translation;cell cycle;ribosome disassembly;phosphoric ester hydrolase activity;ribosome binding;T/G mismatch-specific endonuclease activity;retroviral 3' processing activity;metal ion binding;cell division;nuclear-transcribed mRNA catab
16	16.1	24672413	24706583	U4/U6 small nuclear ribonucleoprotein PRP4-like protein	CDS	U4 U6 small nuclear ribonucleo PRP4
16	16.1	24706912	24748788	sulfotransferase family 1A member 4	CDS	sulfotransferase 1A4	estrone sulfotransferase activity-IEA;transferase activity-IEA;sulfotransferase activity-IEA	estrone sulfotransferase activity
16	16.1	24749035	24764260	sarcoplasmic/endoplasmic reticulum calcium ATPase 1	CDS	sarcoplasmic endoplasmic reticulum calcium ATPase 1 isoform X1
16	16.1	24771839	24791054	serine/threonine-protein phosphatase alpha-2 isoform-like	CDS	serine threonine- phosphatase alpha-2 isoform-like	convergent extension-IMP;metal ion binding-IEA;angiogenesis-IEA;protein dephosphorylation-IEA;cellular_component-ND;hydrolase activity-IEA;phosphoprotein phosphatase activity-IEA	angiogenesis;phosphoprotein phosphatase activity;protein dephosphorylation;metal ion binding;convergent extension
16	16.1	24806555	24832892	tectonic family member 3	CDS	tectonic-3
16	16.1	24832902	24861261	mitochondrial tRNA translation optimization 1	CDS	MTO1 mitochondrial
16	16.1	24882499	24932532	ataxin-2-like protein	CDS	ataxin-2 isoform X1
17	17.1	51055371	51075949	pantothenate kinase 4-like	CDS	pantothenate kinase 4-like isoform X1
17	17.1	51076590	51087761	draxin-A	CDS	draxin-A	forebrain development-IEA;multicellular organism development-IEA;dorsal spinal cord development-IEA;commissural neuron differentiation in spinal cord-IEA;Wnt signaling pathway-IEA;axon guidance-IEA;extracellular region-IEA	spinal cord development;neuron differentiation;response to stimulus
17	17.1	51097233	51103627	type-1 angiotensin II receptor-associated protein-like	CDS	type-1 angiotensin II receptor-associated isoform X1	angiotensin-activated signaling pathway-IEA;membrane-IEA;integral component of membrane-IEA	integral component of membrane;angiotensin-activated signaling pathway
17	17.1	51165190	51171550	60S ribosomal protein L22	CDS	60S ribosomal L22
17	17.1	51173517	51223403	chromodomain-helicase-DNA-binding protein 5-like	CDS	chromodomain-helicase-DNA-binding 5-like isoform X1
17	17.1	51228538	51340074	rho guanine nucleotide exchange factor 10-like protein	CDS	rho guanine nucleotide exchange factor 10 isoform X1
17	17.1	51614549	51884333	immunoglobulin superfamily member 21-like	CDS	immunoglobulin superfamily member 21-like isoform X1
17	17.1	51889751	51894674	kelch domain containing 7A	CDS	kelch domain-containing 7A-like
17	17.1	51895758	51898302	chromosome 17 C1orf158 homolog	CDS	uncharacterized protein C1orf158 homolog isoform X1
17	17.1	51918915	51928668	short-chain dehydrogenase/reductase 3-like	CDS	short-chain dehydrogenase reductase 3
17	17.1	51960590	51987010	leucine-rich repeat-containing protein 38-like	CDS	leucine-rich repeat-containing 38-like
17	17.1	52027789	52175227	EPH receptor B2	CDS	ephrin type-B receptor 2 isoform X1
17	17.1	52217889	52228973	putative beta-lactamase-like 1	CDS	beta-lactamase-like 1
17	17.1	52232324	52236070	neuromedin-U receptor 2-like	CDS	neuromedin-U receptor 2-like	signal transduction-IEA;membrane-IEA;integral component of membrane-IEA;G-protein coupled receptor signaling pathway-IEA;neuromedin U receptor activity-IEA;signal transducer activity-IEA;neuropeptide signaling pathway-IEA;G-protein coupled receptor activi	G-protein coupled receptor activity;G-protein coupled receptor signaling pathway;membrane
17	17.1	52279010	52280405	guanylin-like	CDS	guanylin-like	guanylate cyclase activator activity-IEA;positive regulation of guanylate cyclase activity-IEA;extracellular region-IEA	extracellular region;guanylate cyclase activator activity;positive regulation of guanylate cyclase activity
17	17.1	52317057	52324448	alkaline phosphatase-like	CDS	alkaline phosphatase-like	metabolic process-IEA;catalytic activity-IEA;membrane-IEA;phosphatase activity-IEA;integral component of membrane-IEA;alkaline phosphatase activity-IEA;dephosphorylation-IEA;hydrolase activity-IEA	alkaline phosphatase activity;integral component of membrane;dephosphorylation
17	17.1	52384772	52426609	endothelin-converting enzyme 1-like	CDS	endothelin-converting enzyme 1-like isoform X1
17	17.1	52428124	52503278	eukaryotic translation initiation factor 4 gamma 3-like	CDS	eukaryotic translation initiation factor 4 gamma 3-like isoform X1
17	17.1	52506124	52515570	heterochromatin protein 1-binding protein 3-like	CDS	heterochromatin 1-binding 3-like
17	17.1	52516645	52521388	SH2 domain-containing protein 5-like	CDS	SH2 domain-containing 5-like isoform X1
17	17.1	52541116	52546208	specifically androgen-regulated gene protein-like	CDS	specifically androgen-regulated gene -like
17	17.1	52554066	52560131	ubiquitin thioesterase OTU1	CDS	ubiquitin thioesterase OTU1
17	17.1	52560484	52576690	6-phosphofructo-2-kinase/fructose-2,6-bisphosphatase 2-like	CDS	6-phosphofructo-2-kinase fructose-2,6-bisphosphatase 2 isoform X1	metabolic process-IEA;catalytic activity-IEA;fructose metabolic process-IEA;fructose 2,6-bisphosphate metabolic process-IEA;phosphorylation-IEA;kinase activity-IEA;6-phosphofructo-2-kinase activity-IEA;ATP binding-IEA;carbohydrate phosphorylation-IEA	6-phosphofructo-2-kinase activity;ATP binding;fructose metabolic process;fructose 2,6-bisphosphate metabolic process;carbohydrate phosphorylation
17	17.1	52576942	52584660	putative homeodomain transcription factor 2	CDS	homeodomain transcription factor 2
17	17.1	52584867	52586371	vomeronasal type-1 receptor 1-like	CDS	vomeronasal 1 receptor
17	17.1	52631044	52697623	plexin-A2-like	CDS	plexin-A2-like
17	17.1	52705444	52728886	uncharacterized LOC101268937	CDS	hematopoietic progenitor cell antigen CD34	cell adhesion-IEA;membrane-IEA;integral component of membrane-IEA	cell adhesion;integral component of membrane
17	17.1	52765218	52779727	complement decay-accelerating factor, GPI-anchored-like	CDS	complement decay-accelerating factor-like isoform X1
17	17.1	52808398	52994591	membrane-associated guanylate kinase, WW and PDZ domain-containing protein 3-like	CDS	membrane-associated guanylate WW and PDZ domain-containing 3-like isoform X1
17	17.1	53017546	53040928	protein-arginine deiminase type-2-like	CDS	-arginine deiminase type-2-like isoform X1	protein-arginine deiminase activity-IBA;protein-arginine deiminase activity-IEA;cytoplasm-IBA;cytoplasm-IEA;calcium ion binding-IEA;protein citrullination-IEA;histone citrullination-IBA;nucleus-IBA	protein-arginine deiminase activity;nucleus;cytoplasm;histone citrullination
17	17.1	53088965	53223641	rap1 GTPase-activating protein 1-like	CDS	rap1 GTPase-activating 1-like isoform X4
17	17.1	53250718	53270338	solute carrier family 2, facilitated glucose transporter member 1-like	CDS	solute carrier family facilitated glucose transporter member 1-like
17	17.1	53319553	53364881	polyhomeotic-like protein 2	CDS	polyhomeotic 2 isoform X1
17	17.1	53370673	53379432	T-complex protein 11-like protein 2	CDS	T-complex 11 homolog
17	17.1	53386195	53417542	ankyrin repeat and SAM domain-containing protein 1A-like	CDS	ankyrin repeat and SAM domain-containing 1A-like isoform X1
17	17.1	53433380	53438966	guanine nucleotide-binding protein-like 3	CDS	guanine nucleotide-binding -like 3	GTP binding-IEA;regulation of exit from mitosis-IEA;neural retina development-IEA;regulation of neuron differentiation-IEA;exonucleolytic trimming to generate mature 3'-end of 5.8S rRNA from tricistronic rRNA transcript (SSU-rRNA, 5.8S rRNA, LSU-rRNA)-IEA	cellular process;system development;regulation of cellular process
17	17.1	53444752	53446984	signal peptidase complex subunit 1-like	CDS	signal peptidase complex subunit 1	peptidase activity-IEA;protein targeting to ER-IBA;membrane-IEA;integral component of membrane-IEA;signal peptide processing-IBA;signal peptide processing-IEA;integral component of endoplasmic reticulum membrane-IBA;signal peptidase complex-IBA;signal pep	signal peptidase complex;signal peptide processing;peptidase activity;integral component of endoplasmic reticulum membrane;protein targeting to ER
17	17.1	53446751	53454393	serine/threonine-protein kinase Nek4-like	CDS	serine threonine- kinase Nek4-like isoform X1
17	17.1	53455781	53518533	calcium/calmodulin-dependent protein kinase type 1-like	CDS	calcium calmodulin-dependent kinase type 1-like isoform X1
17	17.1	53556949	53583311	coiled-coil domain-containing protein 3-like	CDS	coiled-coil domain-containing 3-like	biological_process-ND;cellular_component-ND;molecular_function-ND
17	17.1	53616774	53651749	protein FAM107B-like	CDS	FAM107B-like isoform X2
17	17.1	53897781	54201182	fragile histidine triad	CDS	bis(5 -adenosyl)-triphosphatase
17	17.1	54206296	54514887	receptor-type tyrosine-protein phosphatase gamma-like	CDS	receptor-type tyrosine- phosphatase gamma-like	protein tyrosine phosphatase activity-IEA;protein dephosphorylation-IEA;membrane-IEA;phosphatase activity-IEA;integral component of membrane-IEA;dephosphorylation-IEA	protein tyrosine phosphatase activity;protein dephosphorylation;integral component of membrane
17	17.1	54525371	54531943	chromosome 17 C3orf14 homolog	CDS	uncharacterized protein C3orf14 homolog isoform X1
17	17.1	54541745	54545129	fez family zinc finger protein 2-like	CDS	fez family zinc finger 2	DNA binding-IEA;forebrain development-IMP;metal ion binding-IEA;negative regulation of transcription, DNA-templated-IMP;commissural neuron axon guidance-IMP;cell differentiation-IEA;zinc ion binding-ISS;transcription, DNA-templated-IEA;forebrain neuron di	transcriptional repressor activity, RNA polymerase II transcription regulatory region sequence-specific binding;DNA binding;nucleus;transcription, DNA-templated;zinc ion binding;regulation of Notch signaling pathway;mammillary body development;hypothalamu
17	17.1	54566805	54722444	calcium-dependent secretion activator 1-like	CDS	calcium-dependent secretion activator 1 isoform X3	cytosol-IEA;dense core granule exocytosis-IEA;synaptic vesicle exocytosis-IEA;synapse-IEA;presynapse-IEA	cytosol;synaptic vesicle exocytosis;presynapse;dense core granule exocytosis
17	17.1	54739263	54757197	nicotinamide phosphoribosyltransferase-like	CDS	nicotinamide phosphoribosyltransferase-like	nicotinate-nucleotide diphosphorylase (carboxylating) activity-IEA;NAD biosynthetic process-IEA	nicotinate-nucleotide diphosphorylase (carboxylating) activity;NAD biosynthetic process
17	17.1	54772966	54812720	synaptoporin-like	CDS	synaptoporin
17	17.1	54827385	54839851	Mx2 protein	CDS	Interferon-induced GTP-binding Mx	response to type I interferon-IDA;response to type I interferon-ISS;nucleotide binding-IEA;GTP binding-IEA;cytoplasm-IEA;GTPase activity-IEA;cytosol-IMP;defense response to virus-IDA;perinuclear region of cytoplasm-IMP;cellular response to interferon-alph	GTPase activity;GTP binding;nucleus;cytosol;response to type I interferon;cellular response to interferon-alpha;perinuclear region of cytoplasm;defense response to virus
17	17.1	54848926	54863878	interferon-induced GTP-binding protein Mx2-like	CDS	interferon-induced GTP-binding Mx2	response to type I interferon-IDA;response to type I interferon-ISS;nucleotide binding-IEA;GTP binding-IEA;cytoplasm-IEA;GTPase activity-IEA;cytosol-IMP;defense response to virus-IDA;perinuclear region of cytoplasm-IMP;cellular response to interferon-alph	GTPase activity;GTP binding;nucleus;cytosol;response to type I interferon;cellular response to interferon-alpha;perinuclear region of cytoplasm;defense response to virus
17	17.1	54874163	54884778	interferon-induced GTP-binding protein Mx3	CDS	interferon inducible Mx	response to type I interferon-IDA;response to type I interferon-ISS;nucleotide binding-IEA;GTP binding-IEA;cytoplasm-IEA;GTPase activity-IEA;cytosol-IMP;defense response to virus-IDA;perinuclear region of cytoplasm-IMP;cellular response to interferon-alph	GTPase activity;GTP binding;nucleus;cytosol;response to type I interferon;cellular response to interferon-alpha;perinuclear region of cytoplasm;defense response to virus
17	17.1	54895743	54907262	interferon-induced GTP-binding protein Mx	CDS	Interferon-induced GTP-binding Mx	response to type I interferon-IDA;response to type I interferon-ISS;nucleotide binding-IEA;GTP binding-IEA;cytoplasm-IEA;GTPase activity-IEA;cytosol-IMP;defense response to virus-IDA;perinuclear region of cytoplasm-IMP;cellular response to interferon-alph	GTPase activity;GTP binding;nucleus;cytosol;response to type I interferon;cellular response to interferon-alpha;perinuclear region of cytoplasm;defense response to virus
17	17.1	54928126	54966062	ataxin 7	CDS	ataxin-7	cerebellar granule cell differentiation-IMP;STAGA complex-IEA;photoreceptor cell differentiation-IMP;cerebellar Purkinje cell differentiation-IMP;microtubule cytoskeleton organization-IEA;chordate embryonic development-IMP;regulation of transcription from	cerebellar Purkinje cell differentiation;cerebellar granule cell differentiation;chordate embryonic development;photoreceptor cell differentiation
17	17.1	54966069	54973929	26S proteasome non-ATPase regulatory subunit 6-like	CDS	26S proteasome non-ATPase regulatory subunit 6	proteasome-mediated ubiquitin-dependent protein catabolic process-IEA;lens fiber cell differentiation-IEA	proteasome-mediated ubiquitin-dependent protein catabolic process;lens fiber cell differentiation
17	17.1	54974012	54980834	solute carrier family 2, facilitated glucose transporter member 9-like	CDS	solute carrier family facilitated glucose transporter member 9-like	transmembrane transport-IEA;membrane-IEA;integral component of membrane-IEA;transmembrane transporter activity-IEA;transporter activity-IEA	integral component of membrane;transmembrane transporter activity;transmembrane transport
17	17.1	54995302	55104980	prickle-like protein 2	CDS	prickle 2
17	17.1	55164564	55206544	A disintegrin and metalloproteinase with thrombospondin motifs 9-like	CDS	A disintegrin and metallo ase with thrombospondin motifs 9	zinc ion binding-IEA;proteolysis-IEA;metallopeptidase activity-IEA;metalloendopeptidase activity-IEA;extracellular matrix-IEA;proteinaceous extracellular matrix-IEA	metalloendopeptidase activity;proteinaceous extracellular matrix;proteolysis;zinc ion binding
17	17.1	55289125	55476067	membrane-associated guanylate kinase, WW and PDZ domain-containing protein 1-like	CDS	membrane-associated guanylate WW and PDZ domain-containing 1-like isoform X1
17	17.1	55554825	55615321	solute carrier family 25 member 26	CDS	S-adenosylmethionine mitochondrial carrier	transmembrane transport-IEA;membrane-IEA;integral component of membrane-IEA;transport-IEA	integral component of membrane;transmembrane transport
17	17.1	55615954	55660688	leucine rich repeats and immunoglobulin like domains 1	CDS	leucine-rich repeats and immunoglobulin-like domains 1
17	17.1	55765696	55773044	kelch repeat and BTB domain-containing protein 8-like	CDS	kelch repeat and BTB domain-containing 8
17	17.1	55773435	55785529	monocarboxylate transporter 2-like	CDS	monocarboxylate transporter 2-like	transmembrane transport-IEA;membrane-IEA;integral component of membrane-IEA;monocarboxylic acid transport-IEA;monocarboxylic acid transmembrane transporter activity-IEA;plasma membrane lactate transport-IBA;integral component of plasma membrane-IBA;lactat	integral component of plasma membrane;lactate transmembrane transporter activity;plasma membrane lactate transport
17	17.1	55868267	55956335	succinate--CoA ligase [GDP-forming] subunit beta, mitochondrial-like	CDS	succinyl- ligase [GDP-forming] subunit mitochondrial
17	17.1	56058646	56294256	protein FAM19A1-like	CDS	FAM19A1-like isoform X1
17	17.1	56393461	56405215	EGF domain specific O-linked N-acetylglucosamine transferase	CDS	EGF domain-specific O-linked N-acetylglucosamine transferase isoform X2	metabolic process-IEA;transferase activity, transferring glycosyl groups-IEA;protein N-acetylglucosaminyltransferase activity-ISS;protein N-acetylglucosaminyltransferase activity-IEA;protein O-linked glycosylation-ISS;protein O-linked glycosylation-IEA;en	endoplasmic reticulum lumen;protein O-linked glycosylation;protein N-acetylglucosaminyltransferase activity
17	17.1	56405278	56415033	TATA element modulatory factor 1	CDS	TATA element modulatory factor
17	17.1	56465711	56531683	FYVE, RhoGEF and PH domain-containing protein 5-like	CDS	and PH domain-containing 5-like isoform X1
17	17.1	56552545	56588731	protein kinase C delta type-like	CDS	kinase C delta type-like
17	17.1	56592279	56606327	scm-like with four MBT domains protein 1	CDS	scm-like with four MBT domains 1
17	17.1	56606991	56616997	store-operated calcium entry regulator STIMATE-like	CDS	store-operated calcium entry regulator STIMATE-like isoform X2
17	17.1	56638455	56646976	inter-alpha-trypsin inhibitor heavy chain H3-like	CDS	inter-alpha-trypsin inhibitor heavy chain H3-like
17	17.1	56775661	56793007	GATA-binding factor 2-like	CDS	GATA-binding factor 2-like isoform X1	transcription factor activity, sequence-specific DNA binding-IEA;cell fate commitment-IBA;digestive tract development-IBA;RNA polymerase II transcription factor binding-IBA;dorsal aorta morphogenesis-IMP;atrioventricular valve formation-IMP;zinc ion bindi	RNA polymerase II regulatory region sequence-specific DNA binding;RNA polymerase II transcription factor binding;transcriptional activator activity, RNA polymerase II transcription regulatory region sequence-specific binding;atrioventricular valve formati
17	17.1	56804986	56814640	dolichyl-diphosphooligosaccharide--protein glycosyltransferase subunit 1-like	CDS	dolichyl-diphosphooligosaccharide-- glycosyltransferase subunit 1
17	17.1	56824614	56835417	ras-related protein rab7	CDS	ras-related Rab-7a	GTP binding-IEA;small GTPase mediated signal transduction-IEA;endosomal transport-IDA;phagosome-lysosome fusion-IBA;late endosome-IDA;phagocytic vesicle-IBA;endosome to lysosome transport-IBA;lysosome-IBA;vacuolar membrane-IBA	GTP binding;lysosome;late endosome;vacuolar membrane;small GTPase mediated signal transduction;endosome to lysosome transport;phagocytic vesicle;phagosome-lysosome fusion
17	17.1	56842773	56871425	transcriptional adapter 3-like	CDS	transcriptional adapter 3	histone H4 acetylation-IBA;transcription coactivator activity-IBA;transcription, DNA-templated-IEA;regulation of transcription, DNA-templated-IEA;Ada2/Gcn5/Ada3 transcription activator complex-IBA;histone acetyltransferase activity-IBA;nucleus-IEA;histone	SAGA complex;transcription coactivator activity;histone acetyltransferase activity;Ada2/Gcn5/Ada3 transcription activator complex;transcription, DNA-templated;regulation of transcription from RNA polymerase II promoter;histone H3 acetylation;histone H4 ac
17	17.1	56871699	56873903	actin-related protein 2/3 complex subunit 4-like	CDS	Actin-related 2 3 complex subunit 4	cytoskeleton-IEA;cytoplasm-IEA;actin binding-IEA;actin filament polymerization-IEA;actin cytoskeleton-IEA;Arp2/3 complex-mediated actin nucleation-IEA;Arp2/3 protein complex-IEA	actin binding;cytoplasm;Arp2/3 protein complex;actin filament polymerization;Arp2/3 complex-mediated actin nucleation
17	17.1	56881949	56920848	6-phosphofructo-2-kinase/fructose-2,6-bisphosphatase 4-like	CDS	6-phosphofructo-2-kinase fructose-2,6-bisphosphatase 4-like isoform X1
17	17.1	56938087	56972927	MAP kinase-activated protein kinase 3-like	CDS	MAP kinase-activated kinase 2-like	nucleotide binding-IEA;protein kinase activity-IEA;protein serine/threonine kinase activity-IEA;ATP binding-IEA;protein phosphorylation-IEA	protein serine/threonine kinase activity;ATP binding;protein phosphorylation
17	17.1	56975062	57042106	dynein axonemal heavy chain 1	CDS	dynein heavy chain axonemal
17	17.1	57057116	57063199	netrin-4-like	CDS	netrin-4-like isoform X1
17	17.1	57063914	57065857	mitochondrial intermembrane space import and assembly protein 40-like	CDS	mitochondrial intermembrane space import and assembly 40-like
17	17.1	57086744	57095985	Sec61 alpha form A	CDS	transport Sec61 subunit alpha-like 1	endoplasmic reticulum membrane-IEA;protein targeting to ER-ISS;membrane-IEA;integral component of membrane-IEA;protein transport-IEA;integral component of endoplasmic reticulum membrane-ISS;endoplasmic reticulum-IEA;transport-IEA	integral component of endoplasmic reticulum membrane;protein targeting to ER
17	17.1	57112546	57118499	inositol hexakisphosphate kinase 2-like	CDS	inositol hexakisphosphate kinase 2-like
17	17.1	57167673	57186903	probable G-protein coupled receptor 22	CDS	probable G- coupled receptor 22
17	17.1	57226273	57229803	urocortin-3-like	CDS	urocortin-3-like	extracellular space-IEA;corticotropin-releasing hormone receptor 2 binding-IEA;response to stress-IEA;hormone activity-IEA;digestion-IEA;extracellular region-IEA	receptor binding;extracellular region
17	17.1	57239778	57261282	cytochrome b-c1 complex subunit 1, mitochondrial-like	CDS	Cytochrome b-c1 complex subunit mitochondrial	metal ion binding-IEA;catalytic activity-IEA	catalytic activity;metal ion binding
17	17.1	57268498	57278726	tubulin monoglycylase TTLL3-like	CDS	tubulin monoglycylase TTLL3-like isoform X1
17	17.1	57321624	57331747	RNA-binding protein 38-like	CDS	RNA-binding 38-like
17	17.1	57363581	57381155	bone morphogenetic protein 7-like	CDS	bone morphogenetic 7-like	extracellular space-IBA;cell development-IBA;BMP signaling pathway-IBA;BMP receptor binding-IBA;positive regulation of pathway-restricted SMAD protein phosphorylation-IBA;transforming growth factor beta receptor binding-IBA;regulation of MAPK cascade-IBA;	cytokine activity;transforming growth factor beta receptor binding;extracellular space;growth factor activity;positive regulation of pathway-restricted SMAD protein phosphorylation;BMP signaling pathway;growth;regulation of apoptotic process;regulation of
17	17.1	57379147	57385530	ataxin-1-like	CDS	HMG box-containing 1-like
17	17.1	57387597	57405889	dysbindin-like	CDS	dysbindin-like isoform X2
17	17.1	57441663	57454538	transcription initiation factor TFIID subunit 4-like	CDS	transcription initiation factor TFIID subunit 4-like isoform X1
17	17.1	57471086	57804101	cadherin-4-like	CDS	cadherin-4-like isoform X2
17	17.1	58038543	58040544	potassium channel subfamily K member 15-like	CDS	potassium channel subfamily K member 15-like	potassium ion transmembrane transport-IEA;membrane-IEA;integral component of membrane-IEA;potassium channel activity-IEA;transport-IEA;ion transport-IEA	potassium channel activity;integral component of membrane;potassium ion transmembrane transport
17	17.1	58057121	58066304	opioid growth factor receptor-like	CDS	opioid growth factor receptor-like
17	17.1	58073323	58086716	opioid growth factor receptor-like protein 1	CDS	opioid growth factor receptor-like
17	17.1	58088309	58117322	death-inducer obliterator 1-like	CDS	death-inducer obliterator 1-like isoform X1
17	17.1	58118970	58137700	protein kinase C-binding protein 1-like	CDS	kinase C-binding 1-like isoform X1	zinc ion binding-IEA;metal ion binding-IEA;phosphorylation-IEA;kinase activity-IEA	zinc ion binding;kinase activity;phosphorylation
17	17.1	58153359	58187261	nuclear receptor coactivator 3-like	CDS	nuclear receptor coactivator 3-like isoform X1
17	17.1	58190590	58191801	DNA-binding protein inhibitor ID-1-like	CDS	DNA-binding inhibitor ID-1
17	17.1	58333740	58345776	extracellular sulfatase Sulf-2-like	CDS	extracellular sulfatase Sulf-2 isoform X1
17	17.1	58347712	58391496	rho GTPase-activating protein 39-like	CDS	rho GTPase-activating 39-like
17	17.1	58394723	58414923	PHD finger protein 20-like	CDS	PHD finger 20-like isoform X1
17	17.1	58415418	58464311	protein NDRG3-like	CDS	NDRG3 isoform X2
17	17.1	58473889	58476099	src-like-adapter 2	CDS	src-like-adapter 2
17	17.1	58476306	58488684	short transient receptor potential channel 4-associated protein-like	CDS	short transient receptor potential channel 4-associated
17	17.1	58556022	58560517	protein snail homolog Sna-like	CDS	snail homolog Sna-like	metal ion binding-IEA;nucleic acid binding-IEA	nucleic acid binding;metal ion binding
17	17.1	58577004	58581698	gamma-glutamyltransferase 7-like	CDS	gamma-glutamyltransferase 7	glutathione metabolic process-IEA;membrane-IEA;integral component of membrane-IEA;gamma-glutamyltransferase activity-IEA
17	17.1	58585999	58595674	ubiquitin carboxyl-terminal hydrolase CYLD-like	CDS	ubiquitin carboxyl-terminal hydrolase CYLD-like isoform X1
17	17.1	58605347	58617268	DNA topoisomerase 1-like	CDS	DNA topoisomerase 1-like
17	17.1	58618684	58635391	zinc fingers and homeoboxes protein 3-like	CDS	zinc fingers and homeoboxes 3-like
17	17.1	58636783	58642751	protein FAM83D-like	CDS	FAM83D
17	17.1	58676425	58678467	transcription factor MafB-like	CDS	transcription factor -like
17	17.1	58699687	58704967	activity-dependent neuroprotector homeobox protein-like	CDS	activity-dependent neuroprotector homeobox -like
17	17.1	58709705	58712637	bcl-2-like protein 1	CDS	bcl-2 1	thyroid gland development-IMP;protein heterodimerization activity-IBA;membrane-IEA;integral component of membrane-IEA;negative regulation of apoptotic process-IDA;negative regulation of apoptotic process-IMP;negative regulation of apoptotic process-IGI;ne	tissue homeostasis;mitochondrial outer membrane;intrinsic apoptotic signaling pathway in response to DNA damage;thyroid gland development;protein homodimerization activity;cysteine-type endopeptidase inhibitor activity involved in apoptotic process;negati
17	17.1	58715769	58728543	erythroid transcription factor-like	CDS	GATA-binding factor 2-like	erythrocyte differentiation-IEA;transcription factor activity, sequence-specific DNA binding-IEA;negative regulation of gene expression-IEA;negative regulation of apoptotic process-IEA;myeloid cell differentiation-IEA;neutrophil differentiation-IEA;macrop	double-stranded DNA binding;transcription factor activity, sequence-specific DNA binding;zinc ion binding;negative regulation of gene expression;neutrophil differentiation;monocyte differentiation;macrophage differentiation;chordate embryonic development;
17	17.1	58758786	58774426	host cell factor 1-like	CDS	host cell factor 1-like isoform X1
17	17.1	58800591	58803118	SWS2 opsin	CDS	SWS2 opsin	response to stimulus-IEA;signal transduction-IEA;protein-chromophore linkage-IEA;membrane-IEA;photoreceptor activity-IEA;integral component of membrane-IEA;G-protein coupled receptor signaling pathway-IEA;signal transducer activity-IEA;phototransduction-I	G-protein coupled receptor activity;G-protein coupled receptor signaling pathway;visual perception;phototransduction;photoreceptor activity;integral component of membrane;protein-chromophore linkage
17	17.1	58815185	58819299	red-sensitive opsin-2-like	CDS	LWS opsin
17	17.1	58819964	58822818	LWS opsin	CDS	LWS opsin
17	17.1	58838275	58854995	G protein nucleolar 3 like	CDS	guanine nucleotide-binding -like 3
17	17.1	58877137	58887731	transcription factor E3-like	CDS	transcription factor E3-like	regulation of osteoclast differentiation-IEA;positive regulation of transcription, DNA-templated-IEA;protein dimerization activity-IEA;humoral immune response-IEA;regulation of transcription, DNA-templated-IEA	regulation of transcription, DNA-templated
17	17.1	58897083	58902901	CXXC-type zinc finger protein 1-like	CDS	CXXC-type zinc finger 1-like
17	17.1	58910043	58927471	uncharacterized LOC110494572	CDS	methyl- -binding domain 1-like isoform X1
17	17.1	58948481	58959139	coiled-coil domain-containing protein 120-like	CDS	coiled-coil domain-containing 120-like
17	17.1	58959453	58973864	SRSF protein kinase 2-like	CDS	SRSF kinase 3 isoform X3
17	17.1	58974461	58999223	metabotropic glutamate receptor 6-like	CDS	metabotropic glutamate receptor 6-like
17	17.1	59013160	59019444	protein SAND-like	CDS	vacuolar fusion MON1 homolog A	vesicle-mediated transport-IBA;endomembrane system-IBA;molecular_function-ND;protein secretion-IBA	protein secretion;endomembrane system;vesicle-mediated transport
17	17.1	59021064	59040880	macrophage-stimulating protein receptor-like	CDS	macrophage-stimulating receptor-like
17	17.1	59149979	59229602	caM kinase-like vesicle-associated protein	CDS	caM kinase-like vesicle-associated isoform X2	protein kinase activity-IEA;ATP binding-IEA;protein phosphorylation-IEA	protein kinase activity;ATP binding;protein phosphorylation
17	17.1	59243187	59333518	semaphorin-3F-like	CDS	semaphorin-3F-like isoform X1
17	17.1	59466368	59481485	ADP-ribosylation factor-like protein 8B-A	CDS	ADP-ribosylation factor 8B	cytoskeleton-IEA;endosome-IEA;late endosome membrane-IEA;nucleotide binding-IEA;GTP binding-IEA;cytoplasm-IEA;cell division-IEA;membrane-IEA;spindle-IEA;small GTPase mediated signal transduction-IEA;mitotic nuclear division-IEA;chromosome segregation-IEA;	GTP binding;lysosomal membrane;spindle;chromosome segregation;mitotic nuclear division;small GTPase mediated signal transduction;late endosome membrane;cell division
17	17.1	59495925	59648261	inositol 1,4,5-trisphosphate receptor type 1-like	CDS	inositol 1,4,5-trisphosphate receptor type 1-like isoform X1
17	17.1	59663169	59669467	histone-lysine N-methyltransferase SETMAR-like	CDS	histone-lysine N-methyltransferase SETMAR
17	17.1	59699965	59712796	leucine-rich repeat neuronal protein 1-like	CDS	leucine-rich repeat neuronal 1
17	17.1	59853559	59855207	vasopressin V2 receptor-like	CDS	vasopressin V2 receptor-like
17	17.1	59855502	59860605	tRNA nucleotidyl transferase 1	CDS	CCA tRNA nucleotidyltransferase mitochondrial	nucleotidyltransferase activity-IEA;RNA binding-IEA;RNA processing-IEA;transferase activity-IEA	RNA binding;RNA processing;nucleotidyltransferase activity
17	17.1	59861087	59864755	PRA1 family protein 3-like	CDS	PRA1 family 3-like	membrane-IEA;integral component of membrane-IEA	integral component of membrane
17	17.1	59879008	59927177	FERM domain-containing protein 4B-like	CDS	FERM domain-containing 4B-like isoform X4
17	17.1	60012777	60017700	microphthalmia-associated transcription factor-like	CDS	microphthalmia-associated transcription factor-like isoform X1
17	17.1	60030076	60036625	2-epi-5-epi-valiolone synthase-like	CDS	2-epi-5-epi-valiolone synthase-like	cytoplasm-IBA;3-dehydroquinate synthase activity-IBA;chorismate biosynthetic process-IBA	3-dehydroquinate synthase activity;cytoplasm;chorismate biosynthetic process
17	17.1	60037932	60053629	uncharacterized LOC110494595	CDS	2,4-dienoyl- mitochondrial
17	17.1	60145985	60379828	forkhead box protein P1-B-like	CDS	forkhead box P1-B-like isoform X1
21	21.1	22122710	22139614	leucine-rich repeat neuronal protein 3-like	CDS	leucine-rich repeat neuronal 3-like	membrane-IEA;integral component of membrane-IEA	integral component of membrane
21	21.1	22250387	22257093	troponin I, slow skeletal muscle-like	CDS	troponin slow skeletal muscle-like	skeletal muscle contraction-IBA;cardiac muscle contraction-IBA;troponin complex-IBA;troponin complex-IEA	skeletal muscle contraction;troponin complex;cardiac muscle contraction
21	21.1	22334863	22348321	troponin T, cardiac muscle-like	CDS	troponin cardiac muscle-like isoform X2	regulation of muscle contraction-IEA;troponin complex-IEA	troponin complex;regulation of muscle contraction
21	21.1	22353018	22365101	dynamin-1-like protein	CDS	dynamin-1 isoform X1	mitochondrial fission-IEA;GTP binding-IEA;nucleotide binding-IEA;peroxisome fission-IEA;GTPase activity-IEA	mitochondrial fission;GTPase activity;GTP binding;peroxisome fission
21	21.1	22365707	22369539	DnaJ heat shock protein family (Hsp40) member B9	CDS	dnaJ homolog subfamily B member 9-like
21	21.1	22369620	22379777	sugar phosphate exchanger 3-like	CDS	sugar phosphate exchanger 3	transmembrane transport-IEA;membrane-IEA;integral component of membrane-IEA;transport-IEA;transporter activity-IEA	transporter activity;integral component of membrane;transmembrane transport
21	21.1	22380337	22384963	cyclin-dependent kinase inhibitor 1-like	CDS	cyclin-dependent kinase inhibitor 1-like isoform X1	cell cycle arrest-IEA;phosphorylation-IEA;kinase activity-IEA;cyclin-dependent protein serine/threonine kinase inhibitor activity-IEA;nucleus-IEA;negative regulation of protein serine/threonine kinase activity-IEA	cyclin-dependent protein serine/threonine kinase inhibitor activity;nucleus;cell cycle arrest;kinase activity;phosphorylation;negative regulation of protein serine/threonine kinase activity
21	21.1	22400394	22406248	suppressor APC domain-containing protein 1-like	CDS	suppressor APC domain-containing 1
21	21.1	22408381	22410536	achaete-scute homolog 3-like	CDS	achaete-scute homolog 4-like	DNA binding-IEA;protein dimerization activity-IEA	DNA binding;protein dimerization activity
21	21.1	22409608	22417286	PR domain zinc finger protein 4-like	CDS	PR domain zinc finger 4-like	histone methyltransferase binding-IEA;metal ion binding-IEA;transcription from RNA polymerase II promoter-IEA;nucleic acid binding-IEA	nucleic acid binding;transcription from RNA polymerase II promoter;metal ion binding;histone methyltransferase binding
21	21.1	22418259	22423587	transmembrane protein 209-like	CDS	transmembrane 209	membrane-IEA;integral component of membrane-IEA	integral component of membrane
21	21.1	22448063	22466111	putative adenosylhomocysteinase 3	CDS	adenosylhomocysteinase 3	S-adenosylmethionine cycle-IBA;cytosol-IBA;cytosol-IEA;intracellular membrane-bounded organelle-IEA;one-carbon metabolic process-IEA;neuron projection-IEA;adenosylhomocysteinase activity-IBA;adenosylhomocysteinase activity-IEA	adenosylhomocysteinase activity;cytosol;one-carbon metabolic process;S-adenosylmethionine cycle;neuron projection;intracellular membrane-bounded organelle
21	21.1	22470836	22509403	striatin-interacting protein 1 homolog	CDS	striatin-interacting 2 isoform X2
21	21.1	22511651	22515233	uncharacterized protein C7orf73-like	CDS	PREDICTED: uncharacterized protein C7orf73-like	mitochondrial respiratory chain-IMP	mitochondrial respiratory chain
21	21.1	22527455	22538658	aldose reductase-like	CDS	aldose reductase-like	oxidoreductase activity-IEA;oxidation-reduction process-IEA	oxidoreductase activity;oxidation-reduction process
21	21.1	22576370	22595990	transcription factor EC-like	CDS	transcription factor EC-like isoform X1	protein dimerization activity-IEA;regulation of transcription, DNA-templated-IEA	regulation of transcription, DNA-templated;protein dimerization activity
21	21.1	22781259	22809532	myoD family inhibitor domain-containing protein-like	CDS	myoD family inhibitor domain-containing -like
21	21.1	22846661	22953466	forkhead box protein P2-like	CDS	forkhead box P2-like
21	21.1	22958301	22964605	uncharacterized LOC110500239	CDS	phosphatase 1 regulatory subunit 3A	membrane-IEA;integral component of membrane-IEA	integral component of membrane
21	21.1	23023654	23027998	probable G protein-coupled receptor 85	CDS	probable G- coupled receptor 85	signal transduction-IEA;membrane-IEA;integral component of membrane-IEA;G-protein coupled receptor signaling pathway-IEA;signal transducer activity-IEA;G-protein coupled receptor activity-IBA;G-protein coupled receptor activity-IEA;plasma membrane-IBA;pla	G-protein coupled receptor activity;plasma membrane;G-protein coupled receptor signaling pathway;integral component of membrane
21	21.1	23096726	23120258	transmembrane protein 168-A-like	CDS	transmembrane 168-A-like	membrane-IEA;integral component of membrane-IEA	integral component of membrane
21	21.1	23175908	23184466	interferon-related developmental regulator 1-like	CDS	Interferon-related developmental regulator 1
21	21.1	23199968	23203936	apoptosis facilitator Bcl-2-like protein 14	CDS	apoptosis facilitator Bcl-2 14
21	21.1	23204351	23254533	ras association domain-containing protein 3-like	CDS	ras association domain-containing 3-like isoform X1
21	21.1	23261529	23318284	ras-related and estrogen-regulated growth inhibitor-like	CDS	ras-related and estrogen-regulated growth inhibitor	GTP binding-IEA;nucleotide binding-IEA;signal transduction-IEA;small GTPase mediated signal transduction-IEA;membrane-IEA;intracellular-IEA	GTP binding;intracellular;small GTPase mediated signal transduction;membrane
21	21.1	23343950	23478189	synapsin-3-like	CDS	synapsin-3
21	21.1	23393961	23415163	metalloproteinase inhibitor 3-like	CDS	metallo ase inhibitor 3	metalloendopeptidase inhibitor activity-IEA;extracellular region-IEA;negative regulation of endopeptidase activity-IEA	extracellular region;metalloendopeptidase inhibitor activity;negative regulation of endopeptidase activity
21	21.1	23482859	23513782	laminin subunit beta-1-like	CDS	laminin subunit beta-1-like
21	21.1	23576463	23580047	arg8-vasotocin receptor-like	CDS	arg8-vasotocin receptor-like	signal transduction-IEA;membrane-IEA;integral component of membrane-IEA;G-protein coupled receptor signaling pathway-IEA;vasopressin receptor activity-IEA;signal transducer activity-IEA;G-protein coupled receptor activity-IEA	vasopressin receptor activity;G-protein coupled receptor signaling pathway;integral component of membrane
21	21.1	23652701	23683597	SLIT-ROBO Rho GTPase-activating protein 1-like	CDS	SLIT-ROBO Rho GTPase-activating 1-like	signal transduction-IEA	signal transduction
21	21.1	23683938	23691904	UPF0536 protein C12orf66 homolog	CDS	UPF0536 C12orf66 homolog
21	21.1	23692036	23701740	poly [ADP-ribose] polymerase 12-like	CDS	poly [ADP-ribose] polymerase 12-like	metal ion binding-IEA;membrane-IEA;integral component of membrane-IEA	integral component of membrane;metal ion binding
21	21.1	23708167	23721403	UPF0606 protein KIAA1549-like	CDS	UPF0606 KIAA1549 isoform X1	membrane-IEA;integral component of membrane-IEA	integral component of membrane
21	21.1	23734418	23762884	protein-methionine sulfoxide oxidase mical3a-like	CDS	-methionine sulfoxide oxidase mical3a-like
21	21.1	23764367	23774908	leukotriene A-4 hydrolase-like	CDS	Leukotriene A-4 hydrolase	leukotriene biosynthetic process-IEA;cytoplasm-IEA;zinc ion binding-IEA;peptidase activity-IEA;metal ion binding-IEA;proteolysis-IEA;metallopeptidase activity-IEA;leukotriene-A4 hydrolase activity-IEA;hydrolase activity-IEA	leukotriene-A4 hydrolase activity;cytoplasm;proteolysis;metallopeptidase activity;zinc ion binding;leukotriene biosynthetic process
21	21.1	23781541	23795592	GRIP and coiled-coil domain-containing protein 1-like	CDS	GRIP and coiled-coil domain-containing 1-like	protein targeting to Golgi-IEA;Golgi apparatus-IBA	protein targeting to Golgi;Golgi apparatus
21	21.1	23795738	23799450	ADP-ribosylation factor 4	CDS	ADP-ribosylation factor 4	nucleotide binding-IEA;GTP binding-IEA;small GTPase mediated signal transduction-IEA;intracellular-IEA	GTP binding;intracellular;small GTPase mediated signal transduction
21	21.1	23800022	23802447	ragulator complex protein LAMTOR4-like	CDS	ragulator complex LAMTOR4	cellular response to amino acid stimulus-ISS;protein complex scaffold-ISS;regulation of cell size-ISS;guanyl-nucleotide exchange factor activity-ISS;protein localization to lysosome-ISS;Ragulator complex-ISS;lysosome-ISS;lysosome-IEA;positive regulation o	guanyl-nucleotide exchange factor activity;lysosome;regulation of cell size;positive regulation of TOR signaling;protein complex scaffold;protein localization to lysosome;cellular response to amino acid stimulus;Ragulator complex
21	21.1	23802651	23806559	Vacuolar ATP synthase subunit F	CDS	V-type proton ATPase subunit F	proton-transporting ATPase activity, rotational mechanism-IEA;membrane-IBA;Kupffer's vesicle development-IMP;ATPase coupled ion transmembrane transporter activity-IBA;notochord cell vacuolation-IMP;notochord cell vacuolation-IEA;proton transport-IEA;retin	plasma membrane;ATP hydrolysis coupled proton transport;proton-transporting V-type ATPase, V1 domain;regulation of cell proliferation;proton-transporting ATPase activity, rotational mechanism;notochord cell vacuolation;retina development in camera-type ey
21	21.1	23905977	23936385	cadherin-related family member 5-like	CDS	cadherin-related family member 5-like isoform X1	membrane-IEA;integral component of membrane-IEA;calcium ion binding-IEA;homophilic cell adhesion via plasma membrane adhesion molecules-IEA	calcium ion binding;homophilic cell adhesion via plasma membrane adhesion molecules;integral component of membrane
21	21.1	23950414	23961130	interferon regulatory factor 5-like	CDS	interferon regulatory factor 5	transcription factor activity, sequence-specific DNA binding-IEA;membrane-IEA;cytokine-mediated signaling pathway-IEA;integral component of membrane-IEA;calcium ion binding-IEA;defense response to virus-IEA;adenylate cyclase-inhibiting dopamine receptor s	regulatory region DNA binding;transcription factor activity, sequence-specific DNA binding;dopamine neurotransmitter receptor activity;calcium ion binding;integral component of plasma membrane;regulation of transcription from RNA polymerase II promoter;ho
21	21.1	23962924	23990184	transportin-3	CDS	transportin-3	Ran GTPase binding-IEA;intracellular protein transport-IEA;intracellular-IEA	intracellular;intracellular protein transport;Ran GTPase binding
21	21.1	23996815	23998818	SWS1 opsin	CDS	SWS1 opsin	response to stimulus-IEA;signal transduction-IEA;membrane-IEA;photoreceptor activity-IEA;protein-chromophore linkage-IEA;G-protein coupled receptor signaling pathway-IEA;integral component of membrane-IEA;signal transducer activity-IEA;phototransduction-I	G-protein coupled receptor activity;G-protein coupled receptor signaling pathway;visual perception;phototransduction;photoreceptor activity;integral component of membrane;protein-chromophore linkage
21	21.1	23998944	24011590	calumenin-A	CDS	calumenin-A-like isoform X1	endoplasmic reticulum membrane-IEA;sarcoplasmic reticulum-IEA;melanosome-IEA;metal ion binding-IEA;membrane-IEA;calcium ion binding-IEA;Golgi apparatus-IEA;endoplasmic reticulum-IEA;extracellular region-IEA;sarcoplasmic reticulum lumen-IEA	calcium ion binding;extracellular region;endoplasmic reticulum membrane;Golgi apparatus;sarcoplasmic reticulum lumen;melanosome
21	21.1	24014991	24036287	regulator of nonsense transcripts 2-like	CDS	regulator of nonsense transcripts 2-like isoform X2	RNA binding-IEA	RNA binding
21	21.1	24040738	24048724	mucin-5AC-like	CDS	proline and serine-rich 2
21	21.1	24066132	24074159	serine-threonine kinase receptor-associated protein-like	CDS	serine-threonine kinase receptor-associated -like	phosphorylation-IEA;transferase activity-IEA;kinase activity-IEA	kinase activity;phosphorylation
21	21.1	24074301	24098388	lamina-associated polypeptide 2, isoforms beta/gamma-like	CDS	lamina-associated polypeptide 2-like isoform X1	DNA binding-IEA	DNA binding
21	21.1	24105145	24112988	phosphate carrier protein, mitochondrial-like	CDS	phosphate carrier mitochondrial-like isoform X1	membrane-IEA;integral component of membrane-IEA;transport-IEA	transport;integral component of membrane
21	21.1	24116973	24131297	L-lactate dehydrogenase B chain-like	CDS	L-lactate dehydrogenase B chain	L-lactate dehydrogenase activity-IEA;cytoplasm-IEA;extracellular exosome-IDA;oxidoreductase activity, acting on the CH-OH group of donors, NAD or NADP as acceptor-IEA;oxidoreductase activity-IEA;catalytic activity-IEA;carboxylic acid metabolic process-IEA	L-lactate dehydrogenase activity;cytoplasm;carbohydrate metabolic process;carboxylic acid metabolic process;oxidation-reduction process;extracellular exosome
21	21.1	24143593	24152591	glycogen [starch] synthase, liver-like	CDS	glycogen [starch] liver	transferase activity, transferring glycosyl groups-IEA;response to insulin-IDA;glycogen biosynthetic process-IEA;response to glucose-IDA;response to high population density-IDA;starch synthase activity-IDA;glycogen (starch) synthase activity-IEA;transfera	glycogen (starch) synthase activity;glycogen biosynthetic process;starch synthase activity;response to glucose;response to insulin;response to high population density
21	21.1	24151932	24154339	spexin-like	CDS	spexin isoform X1	neuropeptide hormone activity-IEA	neuropeptide hormone activity
21	21.1	24158674	24162242	vesicle transport protein GOT1B-like	CDS	Vesicle transport GOT1B	vesicle-mediated transport-IEA;membrane-IEA;integral component of membrane-IEA	integral component of membrane;vesicle-mediated transport
21	21.1	24162345	24182790	ATP-dependent DNA helicase Q1-like	CDS	ATP-dependent DNA helicase Q1-like isoform X1	DNA repair-IEA;DNA duplex unwinding-IEA;DNA replication-IEA;ATP-dependent 3'-5' DNA helicase activity-IEA;ATP-dependent helicase activity-IEA;DNA recombination-IEA;helicase activity-IEA;hydrolase activity-IEA;ATP binding-IEA;nucleic acid binding-IEA	nucleic acid binding;ATP binding;DNA replication;DNA repair;DNA recombination;DNA duplex unwinding;ATP-dependent 3'-5' DNA helicase activity
21	21.1	24203427	24206094	calcitonin gene-related peptide 2-like	CDS	islet amyloid polypeptide	hormone activity-IEA;extracellular region-IEA	hormone activity;extracellular region
21	21.1	24226731	24237104	solute carrier organic anion transporter family member 1C1-like	CDS	solute carrier organic anion transporter family member 1C1-like isoform X1	lipid metabolic process-IEA;lipid catabolic process-IEA;membrane-IEA;integral component of membrane-IEA;phosphoric diester hydrolase activity-IEA;intracellular signal transduction-IEA;hydrolase activity-IEA;signal transduction-IEA;signal transducer activi	phosphatidylinositol phospholipase C activity;signal transducer activity;transporter activity;intracellular;transport;integral component of membrane;lipid catabolic process;intracellular signal transduction
21	21.1	24242475	24301761	proton myo-inositol cotransporter-like	CDS	proton myo-inositol cotransporter-like	substrate-specific transmembrane transporter activity-IEA;transmembrane transport-IEA;membrane-IEA;integral component of membrane-IEA;transmembrane transporter activity-IEA;transporter activity-IEA	integral component of membrane;substrate-specific transmembrane transporter activity;transmembrane transport
21	21.1	24301279	24313575	chromosome 21 C12orf40 homolog	CDS	uncharacterized protein C12orf40 homolog isoform X1
21	21.1	24313707	24338971	ATP binding cassette subfamily D member 2	CDS	ATP-binding cassette sub-family D member 2	ATPase activity, coupled to transmembrane movement of substances-IEA;nucleotide binding-IEA;transmembrane transport-IEA;membrane-IEA;integral component of membrane-IEA;transport-IEA;very long-chain fatty acid metabolic process-IEA;fatty acid beta-oxidatio	very long-chain fatty acid metabolic process;ATP binding;peroxisome;fatty acid beta-oxidation;integral component of membrane;ATPase activity, coupled to transmembrane movement of substances;transmembrane transport
21	21.1	24339656	24382128	kinesin-like protein KIF21A	CDS	kinesin KIF21A isoform X1
21	21.1	24387930	24513877	copine-8-like	CDS	copine-8 isoform X1	nucleotide binding-IEA;ATPase activity, coupled to transmembrane movement of substances-IEA;transmembrane transport-IEA;membrane-IEA;integral component of membrane-IEA;transport-IEA;fatty acid beta-oxidation-IEA;very long-chain fatty acid metabolic proces	very long-chain fatty acid metabolic process;ATP binding;peroxisome;fatty acid beta-oxidation;integral component of membrane;ATPase activity, coupled to transmembrane movement of substances;transmembrane transport
21	21.1	24600172	24603069	putative Dol-P-Glc:Glc(2)Man(9)GlcNAc(2)-PP-Dol alpha-1,2-glucosyltransferase	CDS	Dol-P-Glc:Glc(2)Man(9) c(2)-PP-Dol alpha-1,2-glucosyltransferase	endoplasmic reticulum membrane-IEA;membrane-IEA;integral component of membrane-IEA;dolichyl-phosphate-glucose-glycolipid alpha-glucosyltransferase activity-IEA;dolichol-linked oligosaccharide biosynthetic process-IEA	dolichyl-phosphate-glucose-glycolipid alpha-glucosyltransferase activity;endoplasmic reticulum membrane;dolichol-linked oligosaccharide biosynthetic process;integral component of membrane
21	21.1	24610626	24725026	cadherin EGF LAG seven-pass G-type receptor 1-like	CDS	cadherin EGF LAG seven-pass G-type receptor 1-like
21	21.1	24738717	24812273	GRAM domain-containing protein 4-like	CDS	GRAM domain-containing 4-like isoform X1
21	21.1	24896725	25079344	TBC1 domain family member 22B-like	CDS	TBC1 domain family member 22B-like isoform X1	GTPase activator activity-IBA;activation of GTPase activity-IBA;endomembrane system-IBA;Rab GTPase binding-IBA;regulation of vesicle fusion-IBA;intracellular protein transport-IBA;intracellular-IBA	GTPase activator activity;intracellular;intracellular protein transport;endomembrane system;Rab GTPase binding;regulation of vesicle fusion;activation of GTPase activity
21	21.1	25270691	25438016	protein FAM19A5-like	CDS	FAM19A5-like isoform X1	membrane-IEA;integral component of membrane-IEA	integral component of membrane
21	21.1	25827906	25831263	bromodomain-containing protein 1-like	CDS	bromodomain-containing 1 isoform X1
21	21.1	25866890	25875826	zinc finger BED domain-containing protein 4-like	CDS	zinc finger BED domain-containing 4	DNA binding-IEA;protein dimerization activity-IEA;nucleic acid binding-IEA	DNA binding;protein dimerization activity
21	21.1	25876156	25882827	dol-P-Man:Man(7)GlcNAc(2)-PP-Dol alpha-1,6-mannosyltransferase-like	CDS	dol-P-Man:Man(7) c(2)-PP-Dol alpha-1,6-mannosyltransferase isoform X2	transferase activity, transferring glycosyl groups-IEA;mannosyltransferase activity-IBA;membrane-IEA;mannosylation-IEA;integral component of membrane-IEA;protein N-linked glycosylation-IBA;protein N-linked glycosylation-IEA;dolichol-linked oligosaccharide	mannosyltransferase activity;endoplasmic reticulum;protein N-linked glycosylation;dolichol-linked oligosaccharide biosynthetic process;integral component of membrane;mannosylation
21	21.1	25882995	25887369	cysteine-rich with EGF-like domain protein 2	CDS	cysteine-rich with EGF-like domain 2	calcium ion binding-IEA	calcium ion binding
21	21.1	25930280	25934580	serine/threonine-protein kinase pim-3-like	CDS	serine threonine- kinase pim-3	nucleotide binding-IEA;cytoplasm-IBA;negative regulation of apoptotic process-IBA;negative regulation of apoptotic process-IEA;protein autophosphorylation-IBA;regulation of mitotic cell cycle-IBA;phosphorylation-IEA;protein kinase activity-IEA;kinase acti	protein serine/threonine kinase activity;ATP binding;cytoplasm;regulation of mitotic cell cycle;negative regulation of apoptotic process;protein autophosphorylation
21	21.1	26196033	26273426	lysine-specific demethylase 5A-like	CDS	lysine-specific demethylase 5A-like isoform X1
21	21.1	26302968	26319380	transcription intermediary factor 1-alpha-like	CDS	transcription intermediary factor 1-alpha-like	zinc ion binding-IEA;metal ion binding-IEA;intracellular-IEA	intracellular;zinc ion binding
21	21.1	26460354	26473430	protein Wnt-7b-like	CDS	Wnt-7b	multicellular organism development-IEA;membrane-IEA;integral component of membrane-IEA;Wnt signaling pathway-IEA;receptor binding-IEA;extracellular region-IEA;proteinaceous extracellular matrix-IEA	receptor binding;proteinaceous extracellular matrix;multicellular organism development;integral component of membrane;Wnt signaling pathway
21	21.1	26579822	26583349	cyclin-dependent kinase inhibitor 1B-like	CDS	cyclin-dependent kinase inhibitor 1B-like	cytoplasm-IEA;cell cycle arrest-IEA;phosphorylation-IEA;kinase activity-IEA;regulation of cell proliferation-IEA;cyclin-dependent protein serine/threonine kinase inhibitor activity-IEA;nucleus-IEA;negative regulation of protein serine/threonine kinase act	cyclin-dependent protein serine/threonine kinase inhibitor activity;nucleus;cytoplasm;cell cycle arrest;kinase activity;phosphorylation;regulation of cell proliferation;negative regulation of protein serine/threonine kinase activity
21	21.1	26621719	26859449	ankyrin repeat and BTB/POZ domain-containing protein BTBD11-A-like	CDS	ankyrin repeat and BTB POZ domain-containing BTBD11-A isoform X2	DNA binding-IEA;ubiquitin protein ligase binding-IBA;cytoplasm-IBA;proteasome-mediated ubiquitin-dependent protein catabolic process-IBA;protein heterodimerization activity-IEA;membrane-IEA;integral component of membrane-IEA;SCF ubiquitin ligase complex-I	nucleosome;DNA binding;nucleus;cytoplasm;integral component of membrane;SCF ubiquitin ligase complex;regulation of proteolysis;ubiquitin protein ligase binding;protein ubiquitination involved in ubiquitin-dependent protein catabolic process;proteasome-med
21	21.1	26923202	26928246	pirin-like	CDS	pirin
21	21.1	26928702	26945093	uncharacterized LOC110500297	CDS	uncharacterized protein LOC110496985, partial
21	21.1	26956282	26993636	uncharacterized LOC110500300	CDS	interleukin-1 receptor antagonist	extracellular space-IEA;cytokine activity-IEA;extracellular region-IEA	cytokine activity;extracellular space
21	21.1	26993584	27010683	angiotensin I converting enzyme 2	CDS	angiotensin-converting enzyme 2
21	21.1	27092756	27099552	ras-like protein family member 11A-like	CDS	ras family member 11A-like	nucleotide binding-IEA;GTP binding-IEA;signal transduction-IEA;small GTPase mediated signal transduction-IEA;membrane-IEA;intracellular-IEA	GTP binding;intracellular;small GTPase mediated signal transduction;membrane
21	21.1	27107542	27125671	ubiquitin carboxyl-terminal hydrolase 12-like	CDS	ubiquitin carboxyl-terminal hydrolase 12-like	ubiquitin-dependent protein catabolic process-IEA;thiol-dependent ubiquitinyl hydrolase activity-IEA;protein deubiquitination-IEA	ubiquitin-dependent protein catabolic process;protein deubiquitination;thiol-dependent ubiquitinyl hydrolase activity
21	21.1	27125957	27215346	rho GTPase-activating protein 6-like	CDS	rho GTPase-activating 6-like isoform X1
21	21.1	27225162	27360518	NHS-like protein 2	CDS	NHS 2 isoform X1
21	21.1	27384374	27390717	40S ribosomal protein S4, X isoform	CDS	40S ribosomal S4	RNA binding-IEA;structural constituent of ribosome-IEA;intracellular ribonucleoprotein complex-IEA;brain development-IEA;rRNA binding-IEA;ribosome-IEA;translation-IEA;chordate embryonic development-IEA;intracellular-IEA	structural constituent of ribosome;ribosome;translation;brain development;rRNA binding;chordate embryonic development
21	21.1	27393006	27399376	cbp/p300-interacting transactivator 1-like	CDS	cbp p300-interacting transactivator 1-like	regulation of transcription, DNA-templated-IEA;RNA polymerase II transcription coactivator activity-IBA;nucleus-IBA;nucleus-IEA;developmental process-IBA	nucleus;regulation of transcription, DNA-templated
21	21.1	27394029	27436590	histone deacetylase 8	CDS	histone deacetylase 8	histone deacetylase activity-IEA;membrane-IEA;integral component of membrane-IEA;histone deacetylation-IEA;hydrolase activity-IEA	histone deacetylase activity;integral component of membrane;histone deacetylation
21	21.1	27467465	27484878	prefoldin subunit 3-like	CDS	Prefoldin subunit 3	polysome-IBA;tubulin binding-IBA;cytoplasm-IBA;prefoldin complex-IBA;prefoldin complex-IEA;tubulin complex assembly-IBA;microtubule-based process-IBA;protein folding-IEA	cytoplasm;polysome;protein folding;microtubule-based process;tubulin complex assembly;tubulin binding;prefoldin complex
21	21.1	27498767	27505442	ras-related protein Rab-39B	CDS	ras-related Rab-39B	GTP binding-IEA;small GTPase mediated signal transduction-IEA;intracellular-IEA	GTP binding;intracellular;small GTPase mediated signal transduction
21	21.1	27505712	27511274	ras-related protein Rab-38-like	CDS	ras-related Rab-38-like	GTP binding-IEA;trans-Golgi network-IBA;small GTPase mediated signal transduction-IEA;mitochondrion-IBA;melanosome-IBA;melanosome organization-IBA;intracellular-IEA	GTP binding;mitochondrion;trans-Golgi network;small GTPase mediated signal transduction;melanosome organization;melanosome
21	21.1	27551240	27605161	phosphatidylinositol-binding clathrin assembly protein-like	CDS	phosphatidylinositol-binding clathrin assembly -like isoform X5	clathrin coat assembly-IEA;clathrin binding-IEA;clathrin-coated vesicle-IEA;phospholipid binding-IEA;1-phosphatidylinositol binding-IEA	1-phosphatidylinositol binding;clathrin-coated vesicle;clathrin binding;clathrin coat assembly
21	21.1	27605603	27612357	cysteine and histidine-rich domain-containing protein 1-like	CDS	cysteine and histidine-rich domain-containing 1-like	biological_process-ND;cellular_component-ND;molecular_function-ND
21	21.1	27625558	27715580	diacylglycerol kinase delta-like	CDS	diacylglycerol kinase delta-like isoform X1	nucleotide binding-IEA;diacylglycerol kinase activity-IEA;phosphorylation-IEA;transferase activity-IEA;kinase activity-IEA;intracellular signal transduction-IEA;ATP binding-IEA;protein kinase C-activating G-protein coupled receptor signaling pathway-IEA;i	diacylglycerol kinase activity;ATP binding;intracellular;protein kinase C-activating G-protein coupled receptor signaling pathway;phosphorylation;intracellular signal transduction
21	21.1	27766073	27810042	6-phosphofructo-2-kinase/fructose-2,6-bisphosphatase-like	CDS	6-phosphofructo-2-kinase fructose-2,6-bisphosphatase-like isoform X1	metabolic process-IEA;catalytic activity-IEA;fructose metabolic process-IEA;fructose 2,6-bisphosphate metabolic process-IEA;6-phosphofructo-2-kinase activity-IEA;ATP binding-IEA;carbohydrate phosphorylation-IEA	6-phosphofructo-2-kinase activity;ATP binding;fructose metabolic process;fructose 2,6-bisphosphate metabolic process;carbohydrate phosphorylation
21	21.1	27826392	27836738	SH2 domain protein 1A	CDS	SH2 domain-containing 1A
21	21.1	27987858	28005064	oligosaccharyltransferase complex subunit ostc	CDS	oligosaccharyltransferase complex subunit ostc	membrane-IEA;integral component of membrane-IEA	integral component of membrane
21	21.1	28011507	28023967	60S ribosomal protein L34	CDS	60S ribosomal L34	extracellular exosome-IEA;RNA binding-IBA;cytoplasm-IEA;structural constituent of ribosome-IBA;structural constituent of ribosome-IEA;intracellular ribonucleoprotein complex-IEA;ribosome biogenesis-IBA;cytosolic large ribosomal subunit-IBA;cytosolic large	RNA binding;structural constituent of ribosome;nucleolus;translation;cytosolic large ribosomal subunit;ribosome biogenesis;extracellular exosome
21	21.1	28068279	28261105	sodium/potassium/calcium exchanger 2-like	CDS	sodium potassium calcium exchanger 2-like isoform X1
21	21.1	28278013	28314635	Sep (O-phosphoserine) tRNA:Sec (selenocysteine) tRNA synthase	CDS	O-phosphoseryl-tRNA(Sec) selenium transferase	selenocysteinyl-tRNA(Sec) biosynthetic process-IEA;cytoplasm-IEA;RNA binding-IEA;catalytic activity-IEA;transferase activity-IEA;transferase activity, transferring selenium-containing groups-IEA;tRNA binding-IEA;translation-IEA	tRNA binding;cytoplasm;translation;transferase activity, transferring selenium-containing groups;selenocysteinyl-tRNA(Sec) biosynthetic process
21	21.1	28333349	28370346	leucine rich repeat LGI family member 2	CDS	leucine-rich repeat LGI family member 2-like	membrane-IEA;integral component of membrane-IEA	integral component of membrane
21	21.1	28440738	28486597	serine/threonine-protein phosphatase 2A 56 kDa regulatory subunit beta isoform	CDS	serine threonine- phosphatase 2A 56 kDa regulatory subunit beta isoform	signal transduction-IEA;regulation of phosphoprotein phosphatase activity-IEA;protein phosphatase type 2A complex-IEA	protein phosphatase type 2A complex;signal transduction
21	21.1	28553930	28665570	1-phosphatidylinositol 4,5-bisphosphate phosphodiesterase beta-3-like	CDS	1-phosphatidylinositol 4,5-bisphosphate phosphodiesterase beta-1	positive regulation of JNK cascade-IEA;extracellular exosome-IEA;negative regulation of monocyte extravasation-IEA;nuclear chromatin-IEA;positive regulation of myoblast differentiation-IEA;lipid catabolic process-IEA;calcium ion binding-IEA;regulation of	phosphatidylinositol phospholipase C activity;protein binding;regulation of transcription, DNA-templated;lipid metabolic process;brain development;regulation of signal transduction;positive regulation of macromolecule biosynthetic process;cytokine-mediate
21	21.1	28687194	28718712	polyadenylate-binding protein-interacting protein 2B-like	CDS	polyadenylate-binding -interacting 2B-like isoform X2	myosin complex-IEA;nucleotide binding-IEA;motor activity-IEA;ATP binding-IEA	motor activity;ATP binding;myosin complex
21	21.1	28780595	28784922	coiled-coil domain containing 166	CDS	coiled-coil domain-containing 166
21	21.1	28784452	28848577	protein O-GlcNAcase-like	CDS	O- case-like
21	21.1	28903571	28920485	synaptotagmin-4-like	CDS	synaptotagmin-4	membrane-IEA;integral component of membrane-IEA;exocytosis-IEA	exocytosis;integral component of membrane
21	21.1	28927298	29016869	protein Shroom4-like	CDS	Shroom4 isoform X1	actin filament binding-IEA
21	21.1	29057401	29143343	tumor necrosis factor ligand superfamily member 10-like	CDS	tumor necrosis factor ligand superfamily member 10-like	immune response-IEA;tumor necrosis factor receptor binding-IEA;membrane-IEA;integral component of membrane-IEA	tumor necrosis factor receptor binding;immune response;integral component of membrane
21	21.1	29160333	29166815	uncharacterized LOC110500334	CDS	A-kinase anchor 11-like
21	21.1	29491441	29520685	5-hydroxytryptamine receptor 2C-like	CDS	5-hydroxytryptamine receptor 2C-like	locomotory behavior-IEA;signal transduction-IEA;serotonin receptor signaling pathway-IEA;membrane-IEA;integral component of membrane-IEA;G-protein coupled receptor signaling pathway-IEA;feeding behavior-IEA;signal transducer activity-IEA;G-protein coupled	G-protein coupled serotonin receptor activity;integral component of plasma membrane;G-protein coupled receptor signaling pathway;serotonin receptor signaling pathway;locomotory behavior;feeding behavior
21	21.1	29524737	29579841	wiskott-Aldrich syndrome protein family member 3-like	CDS	wiskott-Aldrich syndrome family member 3-like
21	21.1	29594886	29612951	G-protein coupled receptor 12-like	CDS	G- coupled receptor 12-like	signal transduction-IEA;membrane-IEA;integral component of membrane-IEA;G-protein coupled receptor signaling pathway-IEA;signal transducer activity-IEA;G-protein coupled receptor activity-IEA	G-protein coupled receptor activity;G-protein coupled receptor signaling pathway;integral component of membrane
21	21.1	29633175	29635385	NLR family CARD domain-containing protein 3-like	CDS	NLR family CARD domain-containing 3-like	nucleotide binding-IEA;ATP binding-IEA	ATP binding
21	21.1	29656545	29689064	insulin receptor substrate 2-B-like	CDS	insulin receptor substrate 2-B-like
21	21.1	29724790	29813916	collagen alpha-5(IV) chain-like	CDS	collagen alpha-5(IV) chain-like	collagen trimer-IEA;extracellular matrix structural constituent-IEA	extracellular matrix structural constituent;collagen trimer
21	21.1	29814918	29976836	collagen alpha-6(IV) chain-like	CDS	collagen alpha-6(IV) chain-like	collagen trimer-IEA;extracellular matrix structural constituent-IEA;proteinaceous extracellular matrix-IEA	extracellular matrix structural constituent;proteinaceous extracellular matrix;collagen trimer
21	21.1	29980170	29989615	ankyrin repeat domain-containing protein 46	CDS	ankyrin repeat domain-containing 46	membrane-IEA;integral component of membrane-IEA	integral component of membrane
21	21.1	29997159	30001468	heat shock transcription factor, X-linked-like	CDS	heat shock transcription Y-linked-like	DNA binding-IEA;transcription factor activity, sequence-specific DNA binding-IEA;regulation of transcription, DNA-templated-IEA;sequence-specific DNA binding-IEA;nucleus-IEA
21	21.1	30040337	30079313	mastermind-like domain-containing protein 1	CDS	mastermind-like domain-containing 1
21	21.1	30127761	30130694	trithorax group protein osa-like	CDS	trithorax group osa-like	phosphatidylinositol-3-phosphatase activity-IEA;phosphatidylinositol-3,5-bisphosphate 3-phosphatase activity-IEA;phosphatidylinositol dephosphorylation-IEA	phosphatidylinositol phosphate phosphatase activity
21	21.1	30142336	30200239	myotubularin-like	CDS	myotubularin-like isoform X1	protein tyrosine phosphatase activity-IEA;locomotory behavior-IMP;neuromuscular junction development-IMP;regulation of autophagy-IGI;skeletal muscle fiber development-IMP;skeletal muscle fiber development-IGI;phosphatase activity-IEA;dephosphorylation-IEA	protein tyrosine phosphatase activity;somatic muscle development;neuromuscular junction development;locomotory behavior;regulation of autophagy;peptidyl-tyrosine dephosphorylation;chordate embryonic development;muscle cell cellular homeostasis;skeletal mu
21	21.1	30205884	30211001	myotubularin-related protein 1-like	CDS	myotubularin-related 1 isoform X1	protein tyrosine phosphatase activity-IEA;phosphatidylinositol-3-phosphatase activity-IEA;phosphatase activity-IEA;dephosphorylation-IEA;phosphatidylinositol-3,5-bisphosphate 3-phosphatase activity-IEA;peptidyl-tyrosine dephosphorylation-IEA;hydrolase act	phosphatidylinositol-3-phosphatase activity;protein tyrosine phosphatase activity;peptidyl-tyrosine dephosphorylation;phosphatidylinositol dephosphorylation;phosphatidylinositol-3,5-bisphosphate 3-phosphatase activity
21	21.1	30232635	30251644	CD99 antigen-like protein 2	CDS	CD99 antigen 2 isoform X1	membrane-IEA;integral component of membrane-IEA	integral component of membrane
21	21.1	30288041	30295432	high mobility group protein B3-like	CDS	high mobility group B3-like	DNA binding-IEA;negative regulation of cell differentiation-IEA	DNA binding;negative regulation of cell differentiation
21	21.1	30299339	30367989	arrestin red cell-like	CDS	arrestin red cell-like	muscle organ development-IMP;signal transduction-IEA;regulation of chemokine activity-IGI;regulation of smoothened signaling pathway-IMP;regulation of receptor recycling-IGI	regulation of receptor recycling;signal transduction;muscle organ development;regulation of smoothened signaling pathway;regulation of chemokine activity
21	21.1	30371798	30377059	mediator of RNA polymerase II transcription subunit 11	CDS	mediator of RNA polymerase II transcription subunit 11	mediator complex-IEA;regulation of transcription from RNA polymerase II promoter-IEA;RNA polymerase II transcription cofactor activity-IEA	RNA polymerase II transcription cofactor activity;regulation of transcription from RNA polymerase II promoter;mediator complex
21	21.1	30398055	30401093	proline-, glutamic acid- and leucine-rich protein 1-like	CDS	proline- glutamic acid- and leucine-rich 1-like
21	21.1	30402571	30419531	arachidonate 12-lipoxygenase, 12S-type-like	CDS	arachidonate 5-lipoxygenase-like	oxidoreductase activity, acting on single donors with incorporation of molecular oxygen, incorporation of two atoms of oxygen-IEA;iron ion binding-IEA;dioxygenase activity-IEA;oxidoreductase activity-IEA;metal ion binding-IEA;arachidonate 12-lipoxygenase	arachidonate 12-lipoxygenase activity;iron ion binding;nucleus;oxidation-reduction process
21	21.1	30437076	30456280	chromatin complexes subunit BAP18-like	CDS	chromatin complexes subunit BAP18-like isoform X1	DNA binding-IEA	DNA binding
21	21.1	30467868	30495394	P2Y purinoceptor 3-like	CDS	P2Y purinoceptor 3-like	signal transduction-IEA;membrane-IEA;G-protein coupled receptor signaling pathway-IEA;integral component of membrane-IEA;signal transducer activity-IEA;G-protein coupled receptor activity-IEA	G-protein coupled receptor activity;G-protein coupled receptor signaling pathway;integral component of membrane
21	21.1	30522490	30554583	acetylcholinesterase-like	CDS	acetylcholinesterase	response to ethanol-IEA;myofibril assembly-IEA;response to amphetamine-IEA;response to glucose-IEA;neuromuscular junction development-IEA;neuron development-IEA;membrane-IEA;integral component of membrane-IEA;regulation of synapse structure or activity-IE	response to amphetamine;acetylcholinesterase activity;acetylcholine catabolic process;neuromuscular junction development;response to glucose;integral component of membrane;myofibril assembly;response to ethanol;neuron development;regulation of synapse str
21	21.1	30583490	30587599	small nuclear RNA activating complex polypeptide 2	CDS	snRNA-activating complex subunit 2-like
21	21.1	30615865	30636235	histidine N-acetyltransferase-like	CDS	histidine N-acetyltransferase-like	N-acetyltransferase activity-IEA	N-acetyltransferase activity
21	21.1	30663313	30667958	uncharacterized LOC110500362	CDS	uncharacterized protein LOC110500362, partial	membrane-IEA;integral component of membrane-IEA	integral component of membrane
21	21.1	30678799	30689428	probable N-acetyltransferase 16	CDS	histidine N-acetyltransferase-like	NatC complex-IBA;N-terminal protein amino acid acetylation-IBA;peptide alpha-N-acetyltransferase activity-IBA;N-acetyltransferase activity-IEA	peptide alpha-N-acetyltransferase activity;N-terminal protein amino acid acetylation;NatC complex
21	21.1	30758105	30767150	neurosecretory protein VGF-like	CDS	neurosecretory VGF-like	neuropeptide hormone activity-IEA	neuropeptide hormone activity
21	21.1	30775160	30797463	AP-1 complex subunit sigma-1A	CDS	AP-1 complex subunit sigma-1A	vesicle-mediated transport-IEA;protein transport-IEA;extracellular matrix organization-IMP;extracellular matrix organization-IEA;protein transporter activity-IEA;nervous system development-IMP;nervous system development-IEA;transport-IEA;perinuclear regio	plasma membrane;intracellular protein transport;nervous system development;protein transporter activity;vesicle-mediated transport;membrane coat;extracellular matrix organization;perinuclear region of cytoplasm
21	21.1	30798128	30805355	plasminogen activator inhibitor 1-like	CDS	plasminogen activator inhibitor 1	extracellular space-IEA;serine-type endopeptidase inhibitor activity-IEA;negative regulation of plasminogen activation-IEA;negative regulation of endopeptidase activity-IEA	serine-type endopeptidase inhibitor activity;extracellular space;negative regulation of plasminogen activation;negative regulation of endopeptidase activity
21	21.1	30872100	30888768	zonadhesin-like	CDS	zonadhesin-like isoform X1	membrane-IEA;integral component of membrane-IEA;calcium ion binding-IEA	calcium ion binding;integral component of membrane
21	21.1	30896389	30917693	uncharacterized protein C7orf43 homolog	CDS	uncharacterized protein C7orf43 homolog
21	21.1	30924646	30972353	galactose-3-O-sulfotransferase 2-like	CDS	galactose-3-O-sulfotransferase 2-like	galactosylceramide sulfotransferase activity-IEA;integral component of membrane-IEA;glycolipid biosynthetic process-IEA;Golgi apparatus-IEA	galactosylceramide sulfotransferase activity;Golgi apparatus;glycolipid biosynthetic process;integral component of membrane
21	21.1	30984554	30988084	transcription cofactor HES-6-like	CDS	transcription cofactor HES-6-like	DNA binding-IEA;gliogenesis-IMP;transcription, DNA-templated-IEA;protein dimerization activity-IEA;regulation of transcription, DNA-templated-IEA;negative regulation of neurogenesis-IMP;nucleus-IEA	DNA binding;nucleus;transcription, DNA-templated;regulation of transcription, DNA-templated;gliogenesis;protein dimerization activity;negative regulation of neurogenesis
21	21.1	30993514	30995987	lysophosphatidic acid receptor 6-like	CDS	lysophosphatidic acid receptor 6-like	signal transduction-IEA;membrane-IEA;integral component of membrane-IEA;G-protein coupled receptor signaling pathway-IEA;signal transducer activity-IEA;G-protein coupled receptor activity-IEA	G-protein coupled receptor activity;G-protein coupled receptor signaling pathway;integral component of membrane
21	21.1	31009202	31014312	transmembrane 4 L6 family member 4-like	CDS	transmembrane 4 L6 family member 5-like	membrane-IEA;integral component of membrane-IEA	integral component of membrane
21	21.1	31028635	31033738	mannose-P-dolichol utilization defect 1 protein-like	CDS	mannose-P-dolichol utilization defect 1	membrane-IEA;integral component of membrane-IEA	integral component of membrane
21	21.1	31053538	31059056	transcription factor Sox-19b-like	CDS	transcription factor Sox-19b-like	regulation of transcription, DNA-templated-IEA	regulation of transcription, DNA-templated
21	21.1	31081991	31089987	eukaryotic initiation factor 4A-I	CDS	eukaryotic initiation factor 4A-I	translation initiation factor activity-IEA;nucleotide binding-IEA;regulation of gene expression-IBA;RNA secondary structure unwinding-IBA;hydrolase activity-IEA;ATPase activity-IEA;helicase activity-IEA;ATP-dependent RNA helicase activity-IBA;ATP-dependen	translation initiation factor activity;ATP-dependent RNA helicase activity;ATP binding;translational initiation;regulation of translational initiation;RNA secondary structure unwinding
21	21.1	31091163	31108468	sentrin-specific protease 3-like	CDS	sentrin-specific protease 3-like	protein desumoylation-IBA;proteolysis-IEA;SUMO-specific protease activity-IBA;endopeptidase activity-IBA;cysteine-type peptidase activity-IEA;nucleus-IBA	endopeptidase activity;nucleus;protein desumoylation;SUMO-specific protease activity
21	21.1	31108564	31142627	acyl-CoA oxidase 3, pristanoyl	CDS	peroxisomal acyl-coenzyme A oxidase 3	acyl-CoA oxidase activity-IEA;fatty acid beta-oxidation using acyl-CoA dehydrogenase-IBA;flavin adenine dinucleotide binding-IBA;flavin adenine dinucleotide binding-IEA;fatty-acyl-CoA binding-IBA;oxidation-reduction process-IEA;pristanoyl-CoA oxidase acti	fatty-acyl-CoA binding;acyl-CoA dehydrogenase activity;peroxisome;electron carrier activity;pristanoyl-CoA oxidase activity;fatty acid beta-oxidation using acyl-CoA dehydrogenase;flavin adenine dinucleotide binding;oxidoreductase activity, acting on the C
21	21.1	31168515	31183046	serine protease HTRA3-like	CDS	serine protease HTRA3-like isoform X1	regulation of cell growth-IEA;peptidase activity-IEA;proteolysis-IEA;serine-type endopeptidase activity-IEA;insulin-like growth factor binding-IEA;extracellular region-IEA	regulation of cell growth;serine-type endopeptidase activity;insulin-like growth factor binding;extracellular region;proteolysis
21	21.1	31186736	31209555	SH3 domain and tetratricopeptide repeat-containing protein 1-like	CDS	SH3 domain and tetratricopeptide repeat-containing 1
21	21.1	31214144	31218255	calcium-binding protein 4-like	CDS	calcium-binding 2-like	calcium ion binding-IEA	calcium ion binding
21	21.1	31219828	31254786	tudor domain-containing protein 7B-like	CDS	tudor domain-containing 7B-like
21	21.1	31271790	31300379	dynactin subunit 1-like	CDS	dynactin subunit 1-like isoform X1
21	21.1	31300222	31316485	PC-esterase domain-containing protein 1A-like	CDS	PC-esterase domain-containing 1A-like isoform X1
21	21.1	31316665	31317428	X-linked retinitis pigmentosa GTPase regulator-interacting protein 1-like	CDS	X-linked retinitis pigmentosa GTPase regulator-interacting 1-like	photoreceptor connecting cilium-IEA;eye photoreceptor cell development-IEA;visual perception-IEA	visual perception;photoreceptor connecting cilium;eye photoreceptor cell development
21	21.1	31335053	31339106	E3 ubiquitin-protein ligase TRIM39-like	CDS	E3 ubiquitin- ligase TRIM39-like	zinc ion binding-IEA;metal ion binding-IEA;ligase activity-IEA;intracellular-IEA	intracellular;zinc ion binding
21	21.1	31387421	31397932	tripartite motif-containing protein 47-like	CDS	E3 ubiquitin- ligase TRIM39-like	zinc ion binding-IEA;metal ion binding-IEA;intracellular-IEA
21	21.1	31397153	31403049	cerebellin-1-like	CDS	cerebellin-1-like
21	21.1	31416604	31435208	NEDD4-binding protein 1-like	CDS	KHNYN-like	RNA binding-IEA	RNA binding
21	21.1	31436291	31475509	adenylate cyclase type 4-like	CDS	adenylate cyclase type 4-like	cAMP biosynthetic process-IEA;nucleotide binding-IEA;phosphorus-oxygen lyase activity-IEA;membrane-IEA;integral component of membrane-IEA;lyase activity-IEA;intracellular signal transduction-IEA;cyclic nucleotide biosynthetic process-IEA;adenylate cyclase	nucleotide binding;adenylate cyclase activity;intracellular;plasma membrane;cAMP biosynthetic process;integral component of membrane;intracellular signal transduction
21	21.1	31478493	31485366	Transmembrane protein 85	CDS	ER membrane complex subunit 4	biological_process-ND;membrane-IEA;integral component of membrane-ISS;integral component of membrane-IEA;ER membrane protein complex-ISS;molecular_function-ND	ER membrane protein complex
21	21.1	31510792	31526795	lysophospholipid acyltransferase LPCAT4-like	CDS	lysophospholipid acyltransferase LPCAT4 isoform X1	metabolic process-IEA;transferase activity, transferring acyl groups-IEA;membrane-IEA;integral component of membrane-IEA;calcium ion binding-IEA;transferase activity-IEA	calcium ion binding;metabolic process;integral component of membrane;transferase activity, transferring acyl groups
21	21.1	31537253	31540394	NOP10 ribonucleoprotein	CDS	H ACA ribonucleo complex subunit 3	snoRNA binding-IEA;box H/ACA snoRNP complex-IBA;pseudouridine synthesis-IEA;intracellular ribonucleoprotein complex-IEA;viral nucleocapsid-IEA;telomerase RNA binding-IBA;box H/ACA snoRNA binding-IBA;box H/ACA scaRNP complex-IBA;rRNA pseudouridine synthesi	telomere maintenance via telomerase;viral nucleocapsid;rRNA pseudouridine synthesis;snRNA pseudouridine synthesis;box H/ACA snoRNP complex;box H/ACA snoRNA binding;primitive hemopoiesis;telomerase RNA binding;box H/ACA scaRNP complex;box H/ACA telomerase
21	21.1	31542360	31555624	TOX high mobility group box family member 4-like	CDS	TOX high mobility group box family member 4-A-like isoform X2
21	21.1	31561400	31581512	FACT complex subunit SPT16	CDS	FACT complex subunit SPT16
21	21.1	31584023	31585923	uncharacterized LOC110500399	CDS	uncharacterized protein LOC110500399 isoform X1
21	21.1	31591857	31620832	E3 ubiquitin/ISG15 ligase TRIM25-like	CDS	E3 ubiquitin ISG15 ligase TRIM25-like	zinc ion binding-IEA;metal ion binding-IEA;intracellular-IEA	intracellular;zinc ion binding
21	21.1	31629363	31638080	NACHT, LRR and PYD domains-containing protein 1b allele 3-like	CDS	LRR and PYD domains-containing 1b allele 2-like	regulation of apoptotic process-IEA	regulation of apoptotic process
21	21.1	31652489	31730726	astrocytic phosphoprotein PEA-15-like	CDS	Astrocytic phospho PEA-15	DNA damage checkpoint-IEA;regulation of apoptotic process-IEA	DNA damage checkpoint;regulation of apoptotic process
21	21.1	31663253	31666266	uncharacterized LOC110500403	CDS	endogenous retrovirus group PABLB member 1 Env poly -like	viral envelope-IEA;membrane-IEA;integral component of membrane-IEA;structural molecule activity-IEA;viral life cycle-IEA;viral capsid-IEA
21	21.1	31769063	31800263	calsequestrin-1-like	CDS	calsequestrin-1-like isoform X2	calcium ion binding-IEA	calcium ion binding
21	21.1	31806191	31808442	endonuclease domain-containing 1 protein-like	CDS	endonuclease domain-containing 1 -like	metal ion binding-IEA;hydrolase activity-IEA;nucleic acid binding-IEA	nucleic acid binding;hydrolase activity;metal ion binding
21	21.1	31860922	31887374	uncharacterized LOC110500832	CDS	E3 ubiquitin- ligase TRIM39-like	zinc ion binding-IEA;metal ion binding-IEA;intracellular-IEA	intracellular;zinc ion binding
21	21.1	31954254	31981356	zinc finger protein 219-like	CDS	zinc finger 536-like isoform X3	metal ion binding-IEA;nucleic acid binding-IEA	nucleic acid binding;metal ion binding
21	21.1	31986170	31992986	puratrophin-1-like	CDS	rho guanine nucleotide exchange factor 40-like
21	21.1	31993104	32025871	rho guanine nucleotide exchange factor 40-like	CDS	rho guanine nucleotide exchange factor 40-like
21	21.1	32041587	32058020	apolipoprotein L6-like	CDS	serine threonine- kinase Nek11-like	lipid transport-IEA;membrane-IEA;integral component of membrane-IEA;lipoprotein metabolic process-IEA;lipid binding-IEA;protein kinase activity-IEA;extracellular region-IEA;ATP binding-IEA;protein phosphorylation-IEA	protein kinase activity;ATP binding;extracellular region;protein phosphorylation;lipid transport;lipid binding;integral component of membrane;lipoprotein metabolic process
21	21.1	32078688	32089147	serine/threonine-protein kinase PLK4-like	CDS	serine threonine- kinase PLK4-like	lipid transport-IEA;membrane-IEA;integral component of membrane-IEA;lipoprotein metabolic process-IEA;lipid binding-IEA;protein kinase activity-IEA;extracellular region-IEA;ATP binding-IEA;protein phosphorylation-IEA	protein kinase activity;ATP binding;extracellular region;protein phosphorylation;lipid transport;lipid binding;integral component of membrane;lipoprotein metabolic process
21	21.1	32147160	32165957	uncharacterized LOC110500416	CDS	uncharacterized protein LOC110500416 isoform X2
21	21.1	32177518	32188242	uncharacterized LOC110500417	CDS	uncharacterized protein LOC110500417 isoform X1
21	21.1	32192739	32221291	protein NDRG2-like	CDS	NDRG2
21	21.1	32274853	32281966	zinc finger protein 501-like	CDS	gastrula zinc finger -like	metal ion binding-IEA;nucleic acid binding-IEA	nucleic acid binding;metal ion binding
21	21.1	32333268	32352719	hemicentin-1-like	CDS	sialoadhesin-like isoform X2	membrane-IEA;integral component of membrane-IEA	integral component of membrane
21	21.1	32358678	32366330	signaling lymphocytic activation molecule-like	CDS	SLAM family member 9-like	membrane-IEA;integral component of membrane-IEA	integral component of membrane
21	21.1	32402132	32421747	ATP-sensitive inward rectifier potassium channel 10-like	CDS	ATP-sensitive inward rectifier potassium channel 10-like	locomotory behavior-IEA;potassium ion transport-IEA;kidney development-IEA;membrane-IEA;integral component of membrane-IEA;regulation of ion transmembrane transport-IEA;swimming-IEA;potassium ion transmembrane transport-IEA;locomotion-IEA;inward rectifier	kidney development;inward rectifier potassium channel activity;locomotory behavior;integral component of membrane;regulation of ion transmembrane transport;swimming;potassium ion transmembrane transport
21	21.1	32465192	32474295	purine nucleoside phosphorylase-like	CDS	purine nucleoside phosphorylase-like	transferase activity, transferring glycosyl groups-IEA;cytoplasm-IBA;catalytic activity-IEA;nucleoside metabolic process-IEA;purine-containing compound salvage-IBA;transferase activity-IEA;nucleobase-containing compound metabolic process-IEA;purine-nucleo	purine-nucleoside phosphorylase activity;cytoplasm;nucleoside metabolic process;purine-containing compound salvage
21	21.1	32474833	32510221	calpain 1, (mu/I) large subunit	CDS	calpain-1 catalytic subunit-like	peptidase activity-IEA;proteolysis-IEA;calcium ion binding-IEA;calcium-dependent cysteine-type endopeptidase activity-IEA;cysteine-type peptidase activity-IEA;hydrolase activity-IEA;intracellular-IEA	calcium-dependent cysteine-type endopeptidase activity;calcium ion binding;intracellular;proteolysis
21	21.1	32518058	32535585	splicing factor 3B subunit 2-like	CDS	splicing factor 3B subunit 2-like isoform X1	nucleus-IEA	nucleus
21	21.1	32540429	32571572	phosphofurin acidic cluster sorting protein 1-like	CDS	phosphofurin acidic cluster sorting 1	protein targeting to plasma membrane-IBA;ion channel binding-IBA;intracellular-IEA	intracellular;ion channel binding;protein targeting to plasma membrane
21	21.1	32594374	32602024	kinesin light chain 1-like	CDS	kinesin light chain 2	microtubule motor activity-IEA;kinesin complex-IEA	microtubule motor activity;kinesin complex
21	21.1	32603727	32612279	kinesin light chain 2-like	CDS	kinesin light chain 2	microtubule motor activity-IEA;kinesin complex-IEA	microtubule motor activity;kinesin complex
21	21.1	32613105	32626297	serine/threonine-protein kinase D3-like	CDS	serine threonine- kinase D3-like	nucleotide binding-IEA;metal ion binding-IEA;phosphorylation-IEA;transferase activity-IEA;protein kinase activity-IEA;protein kinase C activity-IEA;kinase activity-IEA;intracellular signal transduction-IEA;protein serine/threonine kinase activity-IEA;ATP	protein kinase C activity;ATP binding;intracellular;protein phosphorylation;intracellular signal transduction;metal ion binding
21	21.1	32638279	32647607	leukotriene B4 receptor 1-like	CDS	leukotriene B4 receptor 1-like	membrane-IEA;G-protein coupled receptor signaling pathway-IEA;integral component of membrane-IEA;leukotriene signaling pathway-IEA;G-protein coupled receptor activity-IEA;leukotriene receptor activity-IEA	leukotriene receptor activity;integral component of membrane;leukotriene signaling pathway
21	21.1	32692259	32694748	complement C1q-like protein 2	CDS	complement C1q 2
21	21.1	32697914	32700628	kelch-like protein 33	CDS	kelch 33
21	21.1	32721515	32736246	zinc finger protein 79-like	CDS	zinc finger OZF-like	metal ion binding-IEA;nucleic acid binding-IEA	nucleic acid binding;metal ion binding
21	21.1	32766470	32775659	Zinc finger protein OZF	CDS	Zinc finger OZF	metal ion binding-IEA;nucleic acid binding-IEA	nucleic acid binding;metal ion binding
21	21.1	32781765	32784213	natural killer cell receptor 2B4-like	CDS	SLAM family member 8-like	membrane-IEA;integral component of membrane-IEA	membrane
21	21.1	32881197	32886642	SLAM family member 8-like	CDS	SLAM family member 8-like	membrane-IEA;integral component of membrane-IEA	membrane
21	21.1	32943164	32948542	uncharacterized LOC110500441	CDS	SLAM family member 8 precursor	membrane-IEA;integral component of membrane-IEA	integral component of membrane
21	21.1	32948594	32960697	vang-like protein 2	CDS	vang 2	neural tube formation-IEA;neuron migration-IEA;establishment of mitotic spindle orientation-IEA;cell migration involved in gastrulation-IEA;notochord development-IEA;membrane-IEA;integral component of membrane-IEA;notochord morphogenesis-IEA;muscle cell m	establishment of mitotic spindle orientation;cell morphogenesis;establishment of planar polarity;somitogenesis;neural plate morphogenesis;neural tube formation;axis elongation;plasma membrane;actin filament organization;muscle cell migration;integral comp
21	21.1	32965121	32993309	rho guanine nucleotide exchange factor 11-like	CDS	rho guanine nucleotide exchange factor 11-like isoform X1	regulation of Rho protein signal transduction-IEA;cytoplasm-IEA;G-protein coupled receptor signaling pathway-IEA;Rho guanyl-nucleotide exchange factor activity-IEA;Rho protein signal transduction-IEA;positive regulation of GTPase activity-IEA	Rho guanyl-nucleotide exchange factor activity;cytoplasm;G-protein coupled receptor signaling pathway;Rho protein signal transduction;regulation of Rho protein signal transduction;positive regulation of GTPase activity
21	21.1	32998338	33002654	myeloid-associated differentiation marker homolog	CDS	myeloid-associated differentiation marker homolog	membrane-IEA;integral component of membrane-IEA	integral component of membrane
21	21.1	33012390	33018374	Fc receptor-like protein 5	CDS	basement membrane-specific heparan sulfate proteoglycan core -like isoform X1	membrane-IEA;integral component of membrane-IEA	integral component of membrane
21	21.1	33018457	33020656	Fc receptor-like protein 4	CDS	basement membrane-specific heparan sulfate proteoglycan core -like	membrane-IEA;integral component of membrane-IEA	membrane
21	21.1	33198948	33223945	plasma membrane calcium-transporting ATPase 1	CDS	plasma membrane calcium-transporting ATPase 1	nucleotide binding-IEA;metal ion binding-IEA;calcium ion transport-IEA;membrane-IEA;integral component of membrane-IEA;calcium-transporting ATPase activity-IEA;calcium ion transmembrane transport-IEA;transport-IEA;ion transport-IEA;hydrolase activity-IEA;	calcium-transporting ATPase activity;ATP binding;integral component of membrane;metal ion binding;calcium ion transmembrane transport
21	21.1	33227431	33244175	mesoderm specific transcript	CDS	mesoderm-specific transcript homolog	catalytic activity-IEA;membrane-IEA;integral component of membrane-IEA	membrane
21	21.1	33265698	33291268	alpha-actinin-3-like	CDS	alpha-actinin-3	actin binding-IEA;calcium ion binding-IEA	actin binding;calcium ion binding
21	21.1	33296356	33305072	RNA-binding protein 4B-like	CDS	RNA-binding 4-like isoform X3	nucleotide binding-IEA;RNA binding-IEA;zinc ion binding-IEA;nucleic acid binding-IEA	nucleotide binding;RNA binding;zinc ion binding
21	21.1	33315297	33386830	galactose-3-O-sulfotransferase 3-like	CDS	galactose-3-O-sulfotransferase 3	galactosylceramide sulfotransferase activity-IEA;integral component of membrane-IEA;glycolipid biosynthetic process-IEA;Golgi apparatus-IEA;transferase activity-IEA	galactosylceramide sulfotransferase activity;Golgi apparatus;glycolipid biosynthetic process;integral component of membrane
21	21.1	33376128	33420241	ras and Rab interactor 2-like	CDS	ras and Rab interactor 2-like
21	21.1	33420533	33430426	actin-related protein 2-like	CDS	actin-related 2-like	cytoskeleton-IEA;actin filament organization-IEA;Arp2/3 complex-mediated actin nucleation-IEA;Arp2/3 protein complex-IEA;ATP binding-IEA	ATP binding;Arp2/3 protein complex;Arp2/3 complex-mediated actin nucleation
21	21.1	33433449	33437876	homeobox protein SIX6-like	CDS	homeobox SIX6-like	DNA binding-IEA;embryonic camera-type eye morphogenesis-IEA;eye development-IEA;nucleus-IEA;retinal cone cell development-IEA	DNA binding;nucleus;retinal cone cell development;embryonic camera-type eye morphogenesis
21	21.1	33457059	33468478	prefoldin subunit 2-like	CDS	Prefoldin subunit 2	prefoldin complex-IEA;unfolded protein binding-IEA;protein folding-IEA	protein folding;prefoldin complex;unfolded protein binding
21	21.1	33485016	33549958	H(+)/Cl(-) exchange transporter 3-like	CDS	H(+) Cl(-) exchange transporter 3 isoform X1	transmembrane transport-IEA;membrane-IEA;ion transmembrane transport-IEA;integral component of membrane-IEA;transport-IEA;chloride transport-IEA;voltage-gated chloride channel activity-IEA;ion transport-IEA;regulation of anion transmembrane transport-IEA;	voltage-gated chloride channel activity;chloride transport;integral component of membrane;ion transmembrane transport;regulation of anion transmembrane transport
21	21.1	33552329	33561443	microfibrillar-associated protein 3-like	CDS	microfibrillar-associated 3-like	membrane-IEA;integral component of membrane-IEA	integral component of membrane
21	21.1	33564493	33577698	aminoadipate aminotransferase	CDS	kynurenine alpha-aminoadipate mitochondrial	pyridoxal phosphate binding-IEA;catalytic activity-IEA;biosynthetic process-IEA;transaminase activity-IEA;transferase activity-IEA	transaminase activity;biosynthetic process;pyridoxal phosphate binding
21	21.1	33577269	33584455	INO80 complex subunit B-like	CDS	INO80 complex subunit B-like isoform X1	Ino80 complex-IEA;regulation of transcription, DNA-templated-IEA;chromatin remodeling-IEA	chromatin remodeling;regulation of transcription, DNA-templated;Ino80 complex
21	21.1	33584354	33620062	protein inturned-like	CDS	inturned-like isoform X1
21	21.1	33654117	33656259	chemokine CXCL8c	CDS	CXC chemokine d1	neutrophil activation-IEA;immune response-IEA;interleukin-8 receptor binding-IEA;neutrophil chemotaxis-IEA;chemokine activity-IEA;extracellular region-IEA;cell chemotaxis-IEA	extracellular region;immune response;chemokine activity;cell chemotaxis
21	21.1	33712935	33723005	coagulation factor XIII A chain-like	CDS	coagulation factor XIII A chain-like	protein-glutamine gamma-glutamyltransferase activity-IEA;metal ion binding-IEA;peptide cross-linking-IEA	protein-glutamine gamma-glutamyltransferase activity;peptide cross-linking;metal ion binding
21	21.1	33782860	33786006	ankyrin repeat domain 53	CDS	ankyrin repeat domain-containing 53
21	21.1	33788429	33795283	testis expressed 261	CDS	TEX261	integral component of Golgi membrane-IBA;membrane-IEA;integral component of membrane-IEA;integral component of endoplasmic reticulum membrane-IBA;ER to Golgi transport vesicle-IBA;COPII adaptor activity-IBA;ER to Golgi vesicle-mediated transport-IBA	ER to Golgi vesicle-mediated transport;ER to Golgi transport vesicle;integral component of Golgi membrane;integral component of endoplasmic reticulum membrane;COPII adaptor activity
21	21.1	33796064	33809660	shootin-1-like	CDS	shootin-1-like isoform X2
21	21.1	33856836	33881018	ventral anterior homeobox 2	CDS	ventral anterior homeobox 2	DNA binding-IEA;transcription factor activity, sequence-specific DNA binding-IEA;embryonic eye morphogenesis-IEA;regulation of retinal ganglion cell axon guidance-IEA;retina development in camera-type eye-IEA;retina morphogenesis in camera-type eye-IEA;ne	transcription factor activity, sequence-specific DNA binding;nucleus;regulation of transcription from RNA polymerase II promoter;visual perception;optic nerve development;sequence-specific DNA binding;retina morphogenesis in camera-type eye;closure of opt
21	21.1	33888641	33896719	UPF0687 protein C20orf27 homolog	CDS	UPF0687 C20orf27 homolog
21	21.1	33949838	33954940	prostate-associated microseminoprotein-like	CDS	prostate-associated microsemino
21	21.1	33953732	33969443	phosphatidylinositol 3-kinase catalytic subunit type 3	CDS	phosphatidylinositol 3-kinase catalytic subunit type 3 isoform X1	nucleotide binding-IEA;phosphatidylinositol-mediated signaling-IEA;phosphatidylinositol phosphorylation-IEA;phosphorylation-IEA;transferase activity-IEA;kinase activity-IEA;ATP binding-IEA;1-phosphatidylinositol-3-kinase activity-IEA;intracellular-IEA;pho	ATP binding;intracellular;1-phosphatidylinositol-3-kinase activity;phosphatidylinositol-3-phosphate biosynthetic process;phosphatidylinositol phosphorylation;phosphatidylinositol-mediated signaling
21	21.1	33970177	33979765	uncharacterized LOC110500470	CDS	uncharacterized protein LOC110500470 isoform X1
21	21.1	33980085	34004165	dual specificity testis-specific protein kinase 1-like	CDS	dual specificity testis-specific kinase 1	phosphorylation-IEA;protein kinase activity-IEA;kinase activity-IEA;ATP binding-IEA;protein phosphorylation-IEA	protein kinase activity;ATP binding;protein phosphorylation
21	21.1	34018371	34026921	fatty-acid amide hydrolase 2-A-like	CDS	fatty-acid amide hydrolase 2	carbon-nitrogen ligase activity, with glutamine as amido-N-donor-IEA	carbon-nitrogen ligase activity, with glutamine as amido-N-donor
21	21.1	34027154	34039780	negative elongation factor complex member A	CDS	negative elongation factor A	translation elongation factor activity-IEA;negative regulation of transcription elongation from RNA polymerase II promoter-IEA;NELF complex-IEA;translational elongation-IEA	translation elongation factor activity;translational elongation;NELF complex;negative regulation of transcription elongation from RNA polymerase II promoter
21	21.1	34040322	34046063	chromosome 21 C4orf48 homolog	CDS	neuropeptide C4orf48 homolog	neuropeptide signaling pathway-IEA;extracellular region-IEA	extracellular region;neuropeptide signaling pathway
21	21.1	34063920	34081936	N-acetylaspartate synthetase-like	CDS	N-acetylaspartate synthetase	membrane-IEA;integral component of membrane-IEA;N-acetyltransferase activity-IEA	N-acetyltransferase activity;integral component of membrane
21	21.1	34165187	34178333	HAUS augmin like complex subunit 3	CDS	HAUS augmin-like complex subunit 3	spindle assembly-IEA;HAUS complex-IEA	spindle assembly;HAUS complex
21	21.1	34178412	34188337	prostaglandin reductase 1-like	CDS	prostaglandin reductase 1-like	zinc ion binding-IEA;oxidoreductase activity-IEA;oxidation-reduction process-IEA	zinc ion binding;oxidoreductase activity;oxidation-reduction process
21	21.1	34214869	34222115	thioredoxin	CDS	Thioredoxin	protein disulfide oxidoreductase activity-IEA;cell redox homeostasis-IEA;oxidation-reduction process-IEA;glycerol ether metabolic process-IEA;cell-IEA	cell;glycerol ether metabolic process;protein disulfide oxidoreductase activity;cell redox homeostasis;oxidation-reduction process
21	21.1	34221724	34353245	sushi, von Willebrand factor type A, EGF and pentraxin domain containing 1	CDS	von Willebrand factor type EGF and pentraxin domain-containing 1	calcium ion binding-IEA	calcium ion binding
21	21.1	34383961	34399506	large neutral amino acids transporter small subunit 2-like	CDS	large neutral amino acids transporter small subunit 2-like	membrane-IEA;integral component of membrane-IEA;amino acid transmembrane transporter activity-IEA;amino acid transport-IEA;amino acid transmembrane transport-IEA	amino acid transmembrane transport;amino acid transmembrane transporter activity;integral component of membrane
21	21.1	34421753	34423363	NEDD8	CDS	NEDD8-like
21	21.1	34423616	34436849	GMP reductase 2-like	CDS	GMP reductase 2-like	GMP reductase complex-IEA;GMP reductase activity-IBA;GMP reductase activity-IEA;purine ribonucleotide interconversion-IBA;cytoplasm-IBA;catalytic activity-IEA;metal ion binding-IEA;oxidoreductase activity-IEA;purine nucleotide metabolic process-IEA;nucleo	GMP reductase activity;cytoplasm;purine nucleobase metabolic process;purine ribonucleotide interconversion;metal ion binding;oxidation-reduction process;GMP reductase complex
21	21.1	34440305	34444138	zinc fingers and homeoboxes protein 1-like	CDS	homeobox and leucine zipper Homez	DNA binding-ISS;DNA binding-IEA;negative regulation of transcription from RNA polymerase II promoter-IBA;transcription factor activity, sequence-specific DNA binding-IBA;transcription corepressor activity-IBA;nucleus-IBA;nucleus-ISS;nucleus-IEA
21	21.1	34444195	34453150	cell death activator CIDE-B-like	CDS	cell death activator CIDE-B	membrane-IEA;apoptotic process-IEA;integral component of membrane-IEA;intracellular-IEA	intracellular;apoptotic process;integral component of membrane
21	21.1	34458820	34463612	uncharacterized LOC110500487	CDS	TERF1-interacting nuclear factor 2 isoform X1
21	21.1	34463743	34467363	dehydrogenase/reductase SDR family member 4-like	CDS	dehydrogenase reductase SDR family member 4-like	oxidoreductase activity-IEA;oxidation-reduction process-IEA	oxidoreductase activity;oxidation-reduction process
21	21.1	34483386	34496271	embryonal Fyn-associated substrate-like	CDS	embryonal Fyn-associated substrate-like isoform X1
21	21.1	34496597	34528184	apoptotic chromatin condensation inducer in the nucleus-like	CDS	apoptotic chromatin condensation inducer in the nucleus-like isoform X2	nucleotide binding-IEA	nucleotide binding
21	21.1	34528847	34540730	LIM domain-containing protein ajuba-like	CDS	LIM domain-containing ajuba-like isoform X1	zinc ion binding-IEA;metal ion binding-IEA	zinc ion binding
21	21.1	34555713	34576498	matrix metalloproteinase-14-like	CDS	matrix metallo ase-14-like	zinc ion binding-IEA;metal ion binding-IEA;peptidase activity-IEA;proteolysis-IEA;membrane-IEA;integral component of membrane-IEA;calcium ion binding-IEA;metallopeptidase activity-IEA;metalloendopeptidase activity-IEA;extracellular matrix-IEA;hydrolase ac	metalloendopeptidase activity;calcium ion binding;proteolysis;zinc ion binding;integral component of membrane;extracellular matrix
21	21.1	34582377	34598384	low-density lipoprotein receptor-related protein 10-like	CDS	low-density lipo receptor-related 10	membrane-IEA;integral component of membrane-IEA	integral component of membrane
21	21.1	34611638	34620945	uncharacterized LOC110500497	CDS	serine threonine- kinase endoribonuclease IRE1-like	response to type I interferon-IDA;cellular response to virus-IDA;extracellular space-IDA;defense response to virus-IDA;regulation of apoptotic process-IEA;cellular response to type I interferon-IDA	extracellular space;defense response to virus;cellular response to type I interferon;cellular response to virus
21	21.1	34634462	34645811	probable E3 ubiquitin-protein ligase RNF144A-A	CDS	probable E3 ubiquitin- ligase ARI5	metal ion binding-IEA;ligase activity-IEA;ubiquitin-protein transferase activity-IEA;protein ubiquitination-IEA	ubiquitin-protein transferase activity;protein ubiquitination;ligase activity;metal ion binding
21	21.1	34647410	34656612	ubiquitin carboxyl-terminal hydrolase 64E-like	CDS	ubiquitin carboxyl-terminal hydrolase 47-like isoform X1	thiol-dependent ubiquitinyl hydrolase activity-IEA;ubiquitin-dependent protein catabolic process-IEA;protein deubiquitination-IEA	ubiquitin-dependent protein catabolic process;protein deubiquitination;thiol-dependent ubiquitinyl hydrolase activity
21	21.1	34665616	34676645	ubiquitin carboxyl-terminal hydrolase 47-like	CDS	ubiquitin carboxyl-terminal hydrolase 47-like isoform X1	thiol-dependent ubiquitinyl hydrolase activity-IEA;ubiquitin-dependent protein catabolic process-IEA;protein deubiquitination-IEA	ubiquitin-dependent protein catabolic process;protein deubiquitination;thiol-dependent ubiquitinyl hydrolase activity
21	21.1	34711269	34729151	tyrosine-protein kinase FRK-like	CDS	tyrosine- kinase FRK	nucleotide binding-IEA;protein tyrosine kinase activity-IEA;non-membrane spanning protein tyrosine kinase activity-IEA;phosphorylation-IEA;protein kinase activity-IEA;transferase activity-IEA;kinase activity-IEA;ATP binding-IEA;peptidyl-tyrosine phosphory	protein tyrosine kinase activity;ATP binding;peptidyl-tyrosine phosphorylation
21	21.1	34729789	34736956	mitochondrial inner membrane protein OXA1L-like	CDS	mitochondrial inner membrane OXA1L-like	membrane-IEA;integral component of membrane-IEA;molecular_function-ND;protein insertion into membrane-IEA	integral component of membrane;protein insertion into membrane
21	21.1	34737555	34753938	Y+L amino acid transporter 2-like	CDS	Y+L amino acid transporter 1	microglia development-IEA;membrane-IEA;integral component of membrane-IEA;amino acid transmembrane transporter activity-IEA;amino acid transmembrane transport-IEA	amino acid transmembrane transport;microglia development;amino acid transmembrane transporter activity;integral component of membrane
21	21.1	34756261	34763320	sal-like protein 2	CDS	sal 2	metal ion binding-IEA;nucleic acid binding-IEA	nucleic acid binding;metal ion binding
21	21.1	34765276	34767223	cyclin B1 interacting protein 1	CDS	E3 ubiquitin- ligase CCNB1IP1	zinc ion binding-IEA;ligase activity-IEA	zinc ion binding;ligase activity
21	21.1	34767352	34774537	tetratricopeptide repeat protein 5-like	CDS	tetratricopeptide repeat 5	biological_process-ND;cellular_component-ND
21	21.1	34827920	34836980	transmembrane protein 88-like	CDS	transmembrane 88-like	biological_process-ND;membrane-IEA;integral component of membrane-IEA;molecular_function-ND	integral component of membrane
21	21.1	34845050	34998842	lysine demethylase 6B	CDS	lysine-specific demethylase 6B
21	21.1	35004431	35200302	dynein axonemal heavy chain 2	CDS	dynein heavy chain axonemal
21	21.1	35201453	35210354	dynein heavy chain 2, axonemal-like	CDS	dynein heavy chain axonemal-like	microtubule motor activity-IEA;nucleotide binding-IEA;dynein complex-IEA;ATP binding-IEA;ATPase activity-IEA;microtubule-based movement-IEA	nucleotide binding;microtubule motor activity;microtubule-based movement
21	21.1	35355059	35441912	ephrin-B3-like	CDS	ephrin-B3	ephrin receptor signaling pathway-IBA;membrane-IEA;integral component of membrane-IEA;axon guidance-IBA;ephrin receptor binding-IBA;rhombomere boundary formation-IMP;plasma membrane-IBA	plasma membrane;axon guidance;integral component of membrane;rhombomere boundary formation;ephrin receptor binding;ephrin receptor signaling pathway
21	21.1	35468286	35480903	WD repeat containing antisense to TP53	CDS	telomerase Cajal body 1
21	21.1	35495712	35534265	GRB10-interacting GYF protein 1-like	CDS	PERQ amino acid-rich with GYF domain-containing 1 isoform X1
21	21.1	35534367	35535522	ribonuclease P protein subunit p20-like	CDS	ribonuclease P subunit p20	RNA phosphodiester bond hydrolysis-IEA;ribonuclease P activity-IEA;RNA phosphodiester bond hydrolysis, endonucleolytic-IEA;tRNA processing-IEA;nucleus-IEA;nucleic acid binding-IEA	nucleic acid binding;ribonuclease P activity;nucleus;tRNA processing;RNA phosphodiester bond hydrolysis, endonucleolytic
21	21.1	35538063	35548473	erythropoietin-like	CDS	erythropoietin-like isoform X1	membrane-IEA;integral component of membrane-IEA;hormone activity-IEA;extracellular region-IEA;erythropoietin receptor binding-IEA	erythropoietin receptor binding;hormone activity;extracellular region;integral component of membrane
21	21.1	35560149	35589371	perforin-1-like	CDS	perforin-1-like isoform X1	immune response-IEA;membrane attack complex-IEA	membrane attack complex;immune response
21	21.1	35561012	35562538	UFM1 specific peptidase 1 (inactive)	CDS	inactive Ufm1-specific protease 1	peptidase activity-IEA;proteolysis-IEA	proteolysis;peptidase activity
21	21.1	35595942	35605756	interferon-induced very large GTPase 1-like	CDS	interferon-induced very large GTPase 1-like	GTP binding-IEA	GTP binding
21	21.1	35614299	35632902	neuroligin-2-like	CDS	neuroligin-2-like isoform X1	synapse organization-IEA;cell adhesion-IEA;membrane-IEA;neurexin family protein binding-IEA;integral component of membrane-IEA;inhibitory synapse-IEA;modulation of synaptic transmission-IEA;integral component of plasma membrane-IEA	integral component of plasma membrane;cell adhesion;neurexin family protein binding;modulation of synaptic transmission;synapse organization;inhibitory synapse
21	21.1	35721391	35738291	neuroligin-1-like	CDS	neuroligin-2-like isoform X1
21	21.1	35885435	35890514	transmembrane protein 256	CDS	transmembrane 256	membrane-IEA;integral component of membrane-IEA	integral component of membrane
21	21.1	35900596	35917840	protein MB21D2-like	CDS	MB21D2-like	regulation of apoptotic process-IEA	regulation of apoptotic process
21	21.1	36044483	36102988	fibroblast growth factor 14-like	CDS	fibroblast growth factor 11-like	growth factor activity-IEA;receptor binding-IEA;extracellular region-IEA	extracellular region;growth factor activity
21	21.1	36115544	36142272	cholinergic receptor nicotinic beta 1 subunit	CDS	acetylcholine receptor subunit beta-like
21	21.1	36172285	36188584	claudin-7-A	CDS	claudin-7-A	head development-IMP;head development-IGI;bicellular tight junction-IEA;membrane-IEA;cell junction-IEA;integral component of membrane-IEA;structural molecule activity-IEA;plasma membrane-IEA	structural molecule activity;plasma membrane;bicellular tight junction;integral component of membrane;head development
21	21.1	36229083	36236038	cornifelin homolog B-like	CDS	cornifelin homolog A-like
21	21.1	36251678	36254826	probable G-protein coupled receptor 132	CDS	probable G- coupled receptor 132	signal transduction-IEA;membrane-IEA;integral component of membrane-IEA;G-protein coupled receptor signaling pathway-IEA;signal transducer activity-IEA;G-protein coupled receptor activity-IEA	G-protein coupled receptor activity;G-protein coupled receptor signaling pathway;integral component of membrane
21	21.1	36254412	36258388	prostaglandin D2 receptor 2	CDS	prostaglandin D2 receptor 2-like	signal transduction-IEA;membrane-IEA;integral component of membrane-IEA;G-protein coupled receptor signaling pathway-IEA;signal transducer activity-IEA;G-protein coupled receptor activity-IEA	G-protein coupled receptor activity;G-protein coupled receptor signaling pathway;integral component of membrane
21	21.1	36271766	36290466	fragile X mental retardation syndrome-related protein 2-like	CDS	fragile X mental retardation syndrome-related 1-like isoform X2	RNA binding-IEA;nucleic acid binding-IEA	RNA binding
21	21.1	36307843	36310497	cornifelin-like	CDS	cornifelin homolog
21	21.1	36310953	36316430	RNA-binding protein 4.1-like	CDS	RNA-binding -like	nucleotide binding-IEA;nucleic acid binding-IEA	nucleotide binding;nucleic acid binding
21	21.1	36318968	36321361	TRAF-interacting protein with FHA domain-containing protein A-like	CDS	TRAF-interacting with FHA domain-containing A
21	21.1	36370214	36371617	uncharacterized LOC110500858	CDS	immunoglobulin alpha-2 heavy chain-like	membrane-IEA;integral component of membrane-IEA	integral component of membrane
21	21.1	36463529	36475022	uncharacterized LOC110500859	CDS	T-cell receptor alpha chain V region 2B4 precursor	membrane-IEA;integral component of membrane-IEA	integral component of membrane
21	21.1	36501104	36503746	uncharacterized LOC110500860	CDS	fibroblast growth factor receptor 1-like	membrane-IEA;integral component of membrane-IEA	integral component of membrane
21	21.1	36546203	36547568	fibroblast growth factor receptor 1-like	CDS	fibroblast growth factor receptor 1-like	membrane-IEA;integral component of membrane-IEA	integral component of membrane
21	21.1	36553028	36556297	uncharacterized LOC110500863	CDS	uncharacterized protein LOC110500863
21	21.1	36600377	36603116	uncharacterized LOC110500544	CDS	immunoglobulin kappa light chain-like	membrane-IEA;integral component of membrane-IEA	membrane
21	21.1	36608575	36610549	uncharacterized LOC110500542	CDS	fibroblast growth factor receptor 1-like	membrane-IEA;integral component of membrane-IEA	integral component of membrane
21	21.1	36626864	36629124	novel immune-type receptor 1	CDS	novel immune-type receptor 1 precursor	membrane-IEA;integral component of membrane-IEA	integral component of membrane
21	21.1	36632455	36633804	uncharacterized LOC110500864	CDS	Ig kappa chain V region K29-213	membrane-IEA;integral component of membrane-IEA	integral component of membrane
21	21.1	36643153	36646061	immunoglobulin kappa light chain-like	CDS	immunoglobulin kappa light chain-like	membrane-IEA;integral component of membrane-IEA	integral component of membrane
21	21.1	36672275	36677013	uncharacterized LOC110500867	CDS	tyrosine- phosphatase non-receptor type substrate 1 isoform X2
21	21.1	36679909	36704039	uncharacterized LOC110500868	CDS	fibroblast growth factor receptor 1-like	membrane-IEA;integral component of membrane-IEA	integral component of membrane
21	21.1	36722666	36725276	uncharacterized LOC110500546	CDS	novel immune-type receptor 1 precursor	membrane-IEA;integral component of membrane-IEA	integral component of membrane
21	21.1	36732658	36734674	uncharacterized LOC110500869	CDS	tyrosine- phosphatase non-receptor type substrate 1 isoform X2	membrane-IEA;integral component of membrane-IEA	integral component of membrane
21	21.1	36748036	36751113	uncharacterized LOC110500547	CDS	signal-regulatory delta	membrane-IEA;integral component of membrane-IEA	integral component of membrane
21	21.1	36752565	36864333	dedicator of cytokinesis 11	CDS	dedicator of cytokinesis 11 isoform X1	guanyl-nucleotide exchange factor activity-IEA;small GTPase mediated signal transduction-IEA;positive regulation of GTPase activity-IEA;intracellular-IEA	guanyl-nucleotide exchange factor activity;intracellular;small GTPase mediated signal transduction;positive regulation of GTPase activity
21	21.1	36865594	36874387	interleukin-13 receptor subunit alpha-1-like	CDS	Interleukin-13 receptor alpha-2 chain precursor	membrane-IEA;integral component of membrane-IEA	integral component of membrane
21	21.1	36885487	36926338	kin of IRRE-like protein 1	CDS	kin of IRRE 1 isoform X1
21	21.1	36936361	36948552	NADH:ubiquinone oxidoreductase core subunit S2	CDS	NADH dehydrogenase [ubiquinone] iron-sulfur mitochondrial	NAD binding-IEA;oxidoreductase activity-IEA;quinone binding-IEA;oxidation-reduction process-IEA;oxidoreductase activity, acting on NAD(P)H-IEA	oxidoreductase activity, acting on NAD(P)H;quinone binding;NAD binding;oxidation-reduction process
21	21.1	36948720	36952308	high affinity immunoglobulin epsilon receptor subunit gamma-like	CDS	High affinity immunoglobulin epsilon receptor subunit gamma precursor	membrane-IEA;integral component of membrane-IEA	integral component of membrane
21	21.1	36963740	36978147	nectin-4-like	CDS	nectin-4-like	immune response-IEA;viral entry into host cell-IEA;cell adhesion-IEA;membrane-IEA;cell morphogenesis-IEA;integral component of membrane-IEA	cell morphogenesis;immune response;cell adhesion;integral component of membrane;viral entry into host cell
21	21.1	36978488	36983574	oocyte zinc finger protein XlCOF6-like	CDS	oocyte zinc finger 6-like	metal ion binding-IEA;nucleic acid binding-IEA	nucleic acid binding;metal ion binding
21	21.1	36988512	37018683	neuralized-like protein 4	CDS	neuralized 4 isoform X4
21	21.1	37022314	37043062	vigilin-like	CDS	vigilin-like	RNA binding-IEA;nucleic acid binding-IEA	RNA binding
21	21.1	37044230	37065578	rho guanine nucleotide exchange factor 15-like	CDS	rho guanine nucleotide exchange factor 15-like	regulation of Rho protein signal transduction-IEA;Rho guanyl-nucleotide exchange factor activity-IEA;positive regulation of GTPase activity-IEA	Rho guanyl-nucleotide exchange factor activity;regulation of Rho protein signal transduction;positive regulation of GTPase activity
21	21.1	37065685	37069299	uncharacterized LOC110500565	CDS	histone deacetylase complex subunit SAP25	cytoplasm-IEA;regulation of transcription, DNA-templated-IEA;nucleus-IEA	nucleus;cytoplasm;regulation of transcription, DNA-templated
21	21.1	37079122	37099515	uncharacterized LOC110500568	CDS	uncharacterized protein LOC110500568
21	21.1	37089230	37092299	zona pellucida sperm-binding protein 4-like	CDS	zona pellucida sperm-binding 4-like
21	21.1	37092320	37099516	uncharacterized LOC110500872	CDS	uncharacterized protein LOC110500872
21	21.1	37110106	37115949	uncharacterized LOC110500566	CDS	uncharacterized protein LOC110500566
21	21.1	37141528	37146858	uncharacterized LOC110500569	CDS	uncharacterized protein LOC110500569
21	21.1	37162354	37170364	uncharacterized LOC110500570	CDS	uncharacterized protein LOC110500570
21	21.1	37168631	37175112	uncharacterized LOC110500571	CDS	low density lipo receptor adapter 1-like
21	21.1	37198544	37207153	diamine acetyltransferase 2-like	CDS	diamine acetyltransferase 2	transferase activity-IEA;N-acetyltransferase activity-IEA	N-acetyltransferase activity
21	21.1	37209548	37222767	tumor necrosis factor ligand superfamily member 12-like	CDS	tumor necrosis factor ligand superfamily member 12-like	immune response-IEA;tumor necrosis factor receptor binding-IEA;membrane-IEA;integral component of membrane-IEA	tumor necrosis factor receptor binding;immune response;integral component of membrane
21	21.1	37228004	37256004	chromodomain-helicase-DNA-binding protein 3-like	CDS	chromodomain-helicase-DNA-binding 3 isoform X4
21	21.1	37261861	37273386	N-alpha-acetyltransferase 38, NatC auxiliary subunit-like	CDS	LSM domain-containing 1
21	21.1	37274723	37281781	dnaJ homolog subfamily C member 3-like	CDS	dnaJ homolog subfamily C member 3-like
21	21.1	37282102	37284653	claudin-15-like	CDS	claudin-15	bicellular tight junction-IEA;membrane-IEA;cell junction-IEA;integral component of membrane-IEA;structural molecule activity-IEA;plasma membrane-IEA	structural molecule activity;plasma membrane;bicellular tight junction;integral component of membrane
21	21.1	37291382	37296583	mitochondrial fission 1 protein-like	CDS	Mitochondrial fission 1	mitochondrial fission-IEA;membrane-IEA;integral component of membrane-IEA	mitochondrial fission;integral component of membrane
21	21.1	37296993	37298674	cytidine deaminase-like	CDS	cytidine deaminase-like	zinc ion binding-IEA;catalytic activity-IEA;cytidine deamination-IEA;hydrolase activity-IEA;cytidine deaminase activity-IEA	cytidine deaminase activity;zinc ion binding;cytidine deamination
21	21.1	37323259	37326217	uncharacterized LOC110500942	CDS	uncharacterized protein LOC110500942	membrane-IEA;integral component of membrane-IEA	integral component of membrane
21	21.1	37333299	37360650	calpain-5-like	CDS	calpain-5-like	peptidase activity-IEA;proteolysis-IEA;calcium-dependent cysteine-type endopeptidase activity-IEA;cysteine-type peptidase activity-IEA;hydrolase activity-IEA;intracellular-IEA	calcium-dependent cysteine-type endopeptidase activity;intracellular;proteolysis
21	21.1	37366515	37369578	canopy FGF signaling regulator 4	CDS	canopy homolog 4
21	21.1	37389724	37403424	netrin-1-like	CDS	netrin-1-like isoform X2	extracellular region-IEA	extracellular region
21	21.1	37415547	37416659	active breakpoint cluster region-related protein-like	CDS	active breakpoint cluster region-related -like	regulation of Rho protein signal transduction-IEA;GTPase activator activity-IEA;signal transduction-IEA;membrane-IEA;integral component of membrane-IEA;Rho guanyl-nucleotide exchange factor activity-IEA;positive regulation of GTPase activity-IEA	Rho guanyl-nucleotide exchange factor activity;GTPase activator activity;signal transduction;integral component of membrane;regulation of Rho protein signal transduction;positive regulation of GTPase activity
21	21.1	37449172	37460825	cornifelin homolog A-like	CDS	cornifelin homolog A-like	nephron tubule morphogenesis-IMP;membrane-IEA;integral component of membrane-IEA;embryonic viscerocranium morphogenesis-IMP;pronephric glomerulus morphogenesis-IMP
21	21.1	37463497	37465665	probable G-protein coupled receptor 148	CDS	olfactory receptor 51E1-like	membrane-IEA;G-protein coupled receptor signaling pathway-IEA;integral component of membrane-IEA;G-protein coupled receptor activity-IEA	G-protein coupled receptor activity;G-protein coupled receptor signaling pathway;integral component of membrane
21	21.1	37486522	37503423	interleukin-13 receptor subunit alpha-2-like	CDS	interleukin-13 receptor subunit alpha-2-like isoform X1	membrane-IEA;integral component of membrane-IEA	integral component of membrane
21	21.1	37503674	37523805	segment polarity protein dishevelled homolog DVL-2-like	CDS	segment polarity dishevelled homolog DVL-2	heart development-IEA;heart morphogenesis-IEA;neural tube closure-IEA;frizzled binding-IEA;cytosol-IEA;cytoplasmic vesicle-IEA;intracellular signal transduction-IEA;positive regulation of JUN kinase activity-IEA;positive regulation of protein tyrosine kin	outflow tract morphogenesis;frizzled binding;nucleus;cytosol;plasma membrane;transcription from RNA polymerase II promoter;segment specification;protein kinase binding;protein domain specific binding;convergent extension involved in neural plate elongatio
21	21.1	37524386	37525033	E3 ubiquitin-protein ligase rnf152-B-like	CDS	E3 ubiquitin- ligase rnf152-B-like	zinc ion binding-IEA;metal ion binding-IEA;membrane-IEA;integral component of membrane-IEA	membrane;metal ion binding
21	21.1	37537045	37541112	E3 ubiquitin-protein ligase KEG-like	CDS	E3 ubiquitin- ligase KEG-like	zinc ion binding-IEA;metal ion binding-IEA	zinc ion binding
21	21.1	37551665	37642923	insulin receptor substrate 1-B-like	CDS	insulin receptor substrate 1-B-like	insulin receptor binding-IEA
21	21.1	37643797	37658317	arf-GAP domain and FG repeat-containing protein 2-like	CDS	arf-GAP domain and FG repeat-containing 1-like isoform X2	GTPase activator activity-IEA;positive regulation of GTPase activity-IEA	GTPase activator activity;positive regulation of GTPase activity
21	21.1	37661033	37681730	arf-GAP with coiled-coil, ANK repeat and PH domain-containing protein 1-like	CDS	arf-GAP with coiled- ANK repeat and PH domain-containing 1-like isoform X1	GTPase activator activity-IEA;positive regulation of GTPase activity-IEA	GTPase activator activity;positive regulation of GTPase activity
21	21.1	37702140	37707274	B-cell CLL/lymphoma 6 member B protein-like	CDS	B-cell CLL lymphoma 6 member B -like isoform X1	metal ion binding-IEA;nucleic acid binding-IEA	nucleic acid binding;metal ion binding
21	21.1	37711761	37749011	thyroid receptor-interacting protein 6-like	CDS	thyroid receptor-interacting 6-like	zinc ion binding-IEA;metal ion binding-IEA	metal ion binding
21	21.1	37862074	38082213	ATP-binding cassette sub-family A member 1-like	CDS	ATP-binding cassette sub-family A member 1-like
21	21.1	38231844	38544989	adhesion G protein-coupled receptor L3-like	CDS	adhesion G -coupled receptor L3 isoform X1
21	21.1	38554219	38629327	multiple PDZ domain protein-like	CDS	multiple PDZ domain -like
21	21.1	38678770	38684661	leucine rich adaptor protein 1-like	CDS	leucine rich adaptor 1-like
21	21.1	38685352	38691637	5,6-dihydroxyindole-2-carboxylic acid oxidase-like	CDS	5,6-dihydroxyindole-2-carboxylic acid oxidase	melanin biosynthetic process-IEA;metabolic process-IEA;melanosome membrane-IEA;metal ion binding-IEA;oxidoreductase activity, acting on paired donors, with incorporation or reduction of molecular oxygen, another compound as one donor, and incorporation of	copper ion binding;integral component of membrane;oxidoreductase activity, acting on paired donors, with incorporation or reduction of molecular oxygen, another compound as one donor, and incorporation of one atom of oxygen;melanosome membrane;melanin bio
21	21.1	38889197	39487969	receptor-type tyrosine-protein phosphatase delta-like	CDS	receptor-type tyrosine- phosphatase delta-like isoform X1
21	21.1	39785172	39838500	inactive ubiquitin carboxyl-terminal hydrolase 53-like	CDS	inactive ubiquitin carboxyl-terminal hydrolase 53-like	thiol-dependent ubiquitinyl hydrolase activity-IEA;hydrolase activity-IEA;protein deubiquitination-IEA	protein deubiquitination;thiol-dependent ubiquitinyl hydrolase activity
21	21.1	39856576	39868315	myozenin-2-like	CDS	myozenin-2-like
21	21.1	39874734	39914062	synaptopodin-2-like	CDS	synaptopodin-2-like isoform X1
21	21.1	39915218	39942263	protein transport protein Sec24D-like	CDS	transport Sec24D-like	zinc ion binding-IEA;protein transport-IEA;transport-IEA;ER to Golgi vesicle-mediated transport-IEA;COPII vesicle coat-IEA;intracellular protein transport-IEA	intracellular protein transport;ER to Golgi vesicle-mediated transport;zinc ion binding;COPII vesicle coat
21	21.1	39949166	40191479	Kv channel-interacting protein 4-like	CDS	Kv channel-interacting 4 isoform X3	metal ion binding-IEA;membrane-IEA;calcium ion binding-IEA;integral component of membrane-IEA	calcium ion binding;integral component of membrane
21	21.1	40214227	40269392	adhesion G protein-coupled receptor A3-like	CDS	adhesion G -coupled receptor A3-like	transmembrane signaling receptor activity-IEA;signal transduction-IEA;cell surface receptor signaling pathway-IEA;membrane-IEA;integral component of membrane-IEA;G-protein coupled receptor signaling pathway-IEA;signal transducer activity-IEA;G-protein cou	G-protein coupled receptor activity;cell surface receptor signaling pathway;G-protein coupled receptor signaling pathway;integral component of membrane
21	21.1	40440825	40501819	PPARG coactivator 1 alpha	CDS	peroxisome proliferator-activated receptor gamma coactivator 1-alpha isoform X10
25	25.1	14149869	14168301	hypoxanthine-guanine phosphoribosyltransferase	CDS	hypoxanthine-guanine phosphoribosyltransferase	magnesium ion binding-IBA;cytoplasm-IEA;cytosol-IBA;hypoxanthine metabolic process-IBA;transferase activity-IEA;transferase activity, transferring glycosyl groups-IEA;IMP salvage-IBA;GMP salvage-IBA;adenine salvage-IBA;nucleoside metabolic process-IEA;pur	magnesium ion binding;hypoxanthine phosphoribosyltransferase activity;cytosol;adenine salvage;guanine salvage;GMP salvage;IMP salvage;hypoxanthine metabolic process
25	25.1	14181450	14190546	protein FAM122A-like	CDS	FAM122A-like isoform X1
25	25.1	14190710	14197078	motile sperm domain containing 1	CDS	motile sperm domain-containing 1	biological_process-ND;membrane-IEA;integral component of membrane-IEA	integral component of membrane
25	25.1	14197529	14222486	integrator complex subunit 6 like	CDS	integrator complex subunit 6-like	snRNA processing-IEA;biological_process-ND;actin cytoskeleton-IEA;nucleoplasm-IEA;nucleus-IEA;integrator complex-IEA	nucleoplasm
25	25.1	14238412	14240703	membrane magnesium transporter 1-like	CDS	membrane magnesium transporter 1	membrane-IEA;integral component of membrane-IEA	integral component of membrane
25	25.1	14242237	14243809	prefoldin subunit 6	CDS	prefoldin subunit 6
25	25.1	14269378	14270511	transcription factor HES-7.1-like	CDS	transcription factor HES- -like	protein binding-IPI;DNA binding-IEA;transcription factor activity, sequence-specific DNA binding-NAS;negative regulation of transcription from RNA polymerase II promoter-IEA;embryonic organ morphogenesis-IMP;Notch signaling pathway-IEA;protein heterodimer	endoderm development;midbrain-hindbrain boundary development;protein homodimerization activity;positive regulation of cyclin-dependent protein serine/threonine kinase activity;protein heterodimerization activity;embryonic organ morphogenesis;negative regu
25	25.1	14334850	14338198	fibroblast growth factor 20-like	CDS	fibroblast growth factor 20-like	growth factor activity-IEA;embryonic viscerocranium morphogenesis-IMP;receptor binding-IEA;fibroblast growth factor receptor signaling pathway-IEA;fibroblast growth factor receptor binding-IEA;extracellular region-IEA	fibroblast growth factor receptor binding;extracellular region;growth factor activity;fibroblast growth factor receptor signaling pathway;embryonic viscerocranium morphogenesis
25	25.1	14340810	14375883	mitochondrial calcium uptake family member 3	CDS	calcium uptake mitochondrial isoform X2
25	25.1	14376382	14400932	zinc finger DHHC-type containing 2	CDS	palmitoyltransferase ZDHHC2 isoform X1	transferase activity, transferring acyl groups-IEA;zinc ion binding-IEA;protein-cysteine S-palmitoyltransferase activity-IEA;metal ion binding-IEA;membrane-IEA;integral component of membrane-IEA;transferase activity-IEA	zinc ion binding;integral component of membrane;protein-cysteine S-palmitoyltransferase activity
25	25.1	14399354	14410904	CCR4-NOT transcription complex subunit 7	CDS	CCR4-NOT transcription complex subunit 7
25	25.1	14411568	14454149	myotubularin related protein 7	CDS	myotubularin-related 7
25	25.1	14473984	14507816	cationic amino acid transporter 2-like	CDS	cationic amino acid transporter 2 isoform X2
25	25.1	14507949	14516774	platelet derived growth factor receptor like	CDS	platelet-derived growth factor receptor	protein binding-IPI;identical protein binding-IDA	identical protein binding
25	25.1	14517404	14569786	microtubule associated scaffold protein 1	CDS	microtubule-associated tumor suppressor 1 isoform X1	mitochondrion-IEA;membrane-IEA;cell cycle-IEA;Golgi apparatus-IEA;molecular_function-ND;nucleus-IEA;plasma membrane-IEA	membrane;intracellular membrane-bounded organelle;cytoplasmic part
25	25.1	14571371	14574556	fibrinogen like 1	CDS	fibrinogen 1	extracellular exosome-IDA;fibrinogen complex-TAS;extracellular region-IEA	fibrinogen complex;extracellular exosome
25	25.1	14574833	14657638	protocadherin Fat 1-like	CDS	protocadherin Fat 1	cell-cell junction-IEA;extracellular exosome-IEA;focal adhesion-IEA;membrane-IEA;calcium ion binding-IEA;integral component of membrane-IEA;perinuclear region of cytoplasm-IEA;lamellipodium-IEA;single organismal cell-cell adhesion-IEA;cell adhesion-IEA;fi	membrane;cell junction;cell projection;membrane-bounded organelle;intracellular part;single-organism cellular process;cell-cell adhesion
25	25.1	14673248	14700682	melatonin receptor type 1A-A-like	CDS	melatonin receptor type 1A	signal transduction-IEA;cell surface receptor signaling pathway-IBA;membrane-IEA;G-protein coupled receptor signaling pathway-IEA;integral component of membrane-IEA;signal transducer activity-IEA;G-protein coupled receptor activity-IBA;G-protein coupled r	integral component of plasma membrane;cell surface receptor signaling pathway;G-protein coupled receptor signaling pathway;circadian rhythm;melatonin receptor activity
25	25.1	14773981	14779824	cytochrome P450 4V2	CDS	cytochrome P450 4V2	iron ion binding-IEA;oxidoreductase activity-IEA;oxidoreductase activity, acting on paired donors, with incorporation or reduction of molecular oxygen-IEA;metal ion binding-IEA;heme binding-IEA;oxidation-reduction process-IEA;cellular_component-ND;monooxy	monooxygenase activity;iron ion binding;oxidoreductase activity, acting on paired donors, with incorporation or reduction of molecular oxygen;heme binding;oxidation-reduction process
25	25.1	14780071	14794799	family with sequence similarity 149 member A	CDS	FAM149A isoform X1
25	25.1	14823998	14893800	sorbin and SH3 domain containing 2	CDS	sorbin and SH3 domain-containing 2 isoform X1
25	25.1	14896594	14918442	PDZ and LIM domain protein 3-like	CDS	PDZ and LIM domain 3 isoform X1	heart development-IEA;cytoplasm-IEA;zinc ion binding-IEA;metal ion binding-IEA;actin filament organization-IEA;actin cytoskeleton-IEA;structural constituent of muscle-IEA;cytoskeletal protein binding-IEA	intracellular part;single-organism process;metal ion binding
25	25.1	14918538	14921725	chromosome 25 C4orf47 homolog	CDS	UPF0602 C4orf47 homolog	cytoskeleton-IEA;cytoplasm-IEA;biological_process-ND;centrosome-ISS;molecular_function-ND	cytoplasm;centrosome
25	25.1	14922124	14926486	LRP2 binding protein	CDS	LRP2-binding isoform X1	biological_process-ND;cytoplasm-IEA	cytoplasm
25	25.1	14925930	14983174	sorting nexin 25	CDS	sorting nexin-25	membrane-IEA;integral component of membrane-IEA;phosphatidylinositol binding-IEA	integral component of membrane;phosphatidylinositol binding
25	25.1	14987123	15000062	interferon regulatory factor 2	CDS	interferon regulatory factor 2 isoform X1	DNA binding-IEA;transcription factor activity, sequence-specific DNA binding-IEA;cell proliferation-IEA;transcription, DNA-templated-IEA;negative regulation of gene expression-IMP;positive regulation of gene expression-IMP;regulation of transcription, DNA	regulatory region DNA binding;transcription factor activity, sequence-specific DNA binding;nucleus;transcription, DNA-templated;regulation of transcription, DNA-templated;cell proliferation;positive regulation of gene expression;negative regulation of gen
25	25.1	15000885	15006740	casp3 protein	CDS	caspase 3	cytoplasm-IEA;peptidase activity-IEA;proteolysis-IEA;apoptotic process-IEA;cysteine-type endopeptidase activity-IEA;cysteine-type peptidase activity-IEA;hydrolase activity-IEA;cell-IDA	cysteine-type endopeptidase activity;cytoplasm;proteolysis;apoptotic process
25	25.1	15010117	15017140	centromere protein U-like	CDS	centromere U
25	25.1	15017313	15045275	long-chain-fatty-acid--CoA ligase 1-like	CDS	long-chain-fatty-acid-- ligase 1-like
25	25.1	15060406	15071922	ectonucleotide pyrophosphatase/phosphodiesterase 6	CDS	ectonucleotide pyrophosphatase phosphodiesterase family member 6	metabolic process-IEA;catalytic activity-IEA;lipid metabolic process-ISS;lipid metabolic process-IEA;choline metabolic process-ISS;membrane-IEA;lipid catabolic process-IEA;integral component of membrane-IEA;anchored component of membrane-IEA;hydrolase act	plasma membrane;integral component of membrane;lipid catabolic process;choline metabolic process;anchored component of membrane;glycerophosphocholine cholinephosphodiesterase activity
25	25.1	15073981	15170541	storkhead-box protein 2-like	CDS	storkhead-box 2-like isoform X1
25	25.1	15179423	15194886	trafficking protein particle complex 11	CDS	trafficking particle complex subunit 11	vesicle-mediated transport-IEA;retina development in camera-type eye-IMP;retina development in camera-type eye-IEA;liver development-IMP;liver development-IEA;Golgi apparatus-IEA;transport-IEA	liver development;Golgi apparatus;vesicle-mediated transport;retina development in camera-type eye
25	25.1	15195187	15200866	abhydrolase domain containing 18	CDS	ABHD18-like isoform X1	biological_process-ND;cellular_component-ND;molecular_function-ND
25	25.1	15201641	15206346	ring finger protein 103	CDS	E3 ubiquitin- ligase RNF103	zinc ion binding-IEA;metal ion binding-IEA;membrane-IEA;integral component of membrane-IEA;ligase activity-IEA	zinc ion binding;integral component of membrane;ligase activity
25	25.1	15208521	15227715	inner membrane mitochondrial protein	CDS	MICOS complex subunit MIC60 isoform X1	mitochondrion-IEA;membrane-IEA;integral component of membrane-IEA;MICOS complex-IEA;mitochondrial inner membrane-IEA	MICOS complex
25	25.1	15227717	15235229	pentatricopeptide repeat domain 3	CDS	pentatricopeptide repeat domain-containing mitochondrial
25	25.1	15235265	15246487	RNA polymerase I subunit A	CDS	DNA-directed RNA polymerase I subunit RPA1	DNA binding-IEA;nucleotidyltransferase activity-IEA;DNA-directed 5'-3' RNA polymerase activity-IEA;zinc ion binding-IEA;transcription, DNA-templated-IEA;transferase activity-IEA;nucleus-IEA	DNA binding;DNA-directed 5'-3' RNA polymerase activity;nucleus;transcription, DNA-templated;zinc ion binding
25	25.1	15248331	15262912	ST3 beta-galactoside alpha-2,3-sialyltransferase 5	CDS	lactosylceramide alpha-2,3-sialyltransferase isoform X1	transferase activity, transferring glycosyl groups-IEA;integral component of Golgi membrane-IEA;sialylation-IEA;membrane-IEA;integral component of membrane-IEA;sialyltransferase activity-IEA;Golgi apparatus-IEA;transferase activity-IEA;protein glycosylati	protein glycosylation;sialyltransferase activity;integral component of Golgi membrane;sialylation
25	25.1	15266126	15273485	atonal bHLH transcription factor 8	CDS	atonal homolog 8	DNA binding-IEA;transcription factor activity, sequence-specific DNA binding-IEA;cytoplasm-IEA;protein dimerization activity-IEA;cell differentiation-IEA;regulation of neural retina development-IMP;regulation of neural retina development-IEA;regulation of	DNA binding;transcription factor activity, sequence-specific DNA binding;cytoplasm;transcription, DNA-templated;regulation of transcription, DNA-templated;nervous system development;nuclear speck;cell differentiation;protein dimerization activity;regulati
25	25.1	15291032	15294668	transmembrane protein 129	CDS	E3 ubiquitin- ligase TM129	endoplasmic reticulum membrane-IEA;metal ion binding-IEA;tubulin-glutamic acid ligase activity-IEA;membrane-IEA;integral component of membrane-IEA;ribosomal S6-glutamic acid ligase activity-IEA;retrograde protein transport, ER to cytosol-IEA;protein-glyci	protein polyubiquitination;endoplasmic reticulum membrane;response to unfolded protein;UDP-N-acetylmuramoylalanyl-D-glutamyl-2,6-diaminopimelate-D-alanyl-D-alanine ligase activity;integral component of membrane;ribosomal S6-glutamic acid ligase activity;E
25	25.1	15296209	15299837	stem-loop binding protein	CDS	histone RNA hairpin-binding isoform X1
25	25.1	15300077	15307199	coiled-coil domain containing 142	CDS	coiled-coil domain-containing 142
25	25.1	15307205	15312325	aldehyde dehydrogenase, dimeric NADP-preferring-like	CDS	aldehyde dimeric NADP-preferring-like
26	26.1	15022639	15059778	neuroplastin-like	CDS	neuroplastin isoform X1	membrane-IEA;integral component of membrane-IEA	integral component of membrane
26	26.1	15059447	15070882	REC114 meiotic recombination protein	CDS	meiotic recombination REC114
26	26.1	15078376	15163556	potassium/sodium hyperpolarization-activated cyclic nucleotide-gated channel 4-like	CDS	potassium sodium hyperpolarization-activated cyclic nucleotide-gated channel 4	sodium ion transport-IEA;muscle contraction-TAS;regulation of membrane potential-IMP;regulation of membrane potential-IBA;regulation of membrane potential-IEA;cation transport-IDA;cation transport-IEA;potassium ion transport-IEA;regulation of heart rate b	regulation of membrane depolarization;intracellular cAMP activated cation channel activity;voltage-gated sodium channel activity;voltage-gated potassium channel activity;integral component of plasma membrane;muscle contraction;blood circulation;cAMP bindi
26	26.1	15206120	15224500	pyruvate kinase PKM-like	CDS	pyruvate kinase PKM-like isoform X3
26	26.1	15228154	15245338	poly(ADP-ribose) polymerase family member 6	CDS	poly [ADP-ribose] polymerase 6 isoform X2
26	26.1	15273135	15421614	CUGBP Elav-like family member 4	CDS	CUGBP Elav-like family member 3-B isoform X1
26	26.1	15489184	15491666	ribonuclease P protein subunit p25-like	CDS	ribonuclease P subunit p25-like
26	26.1	15506662	15511816	cytochrome c oxidase subunit 5A, mitochondrial-like	CDS	cytochrome c oxidase subunit mitochondrial-like
26	26.1	15512819	15519765	protein FAM219B-like	CDS	FAM219B-like
26	26.1	15519971	15585982	AT-rich interactive domain-containing protein 3B-like	CDS	AT-rich interactive domain-containing 3B-like isoform X1
26	26.1	15594018	15603459	semaphorin-7A-like	CDS	semaphorin-7A-like isoform X2
26	26.1	15618695	15624778	synaptotagmin-5-like	CDS	synaptotagmin-5-like
26	26.1	15643471	15787870	myotubularin-related protein 13-like	CDS	myotubularin-related 13 isoform X1
26	26.1	15791939	15794934	ADM-like	CDS	ADM isoform X1
26	26.1	15802902	15818882	AMP deaminase 3-like	CDS	AMP deaminase 3-like isoform X1	AMP deaminase activity-IEA;purine ribonucleoside monophosphate biosynthetic process-IEA;IMP salvage-IEA;deaminase activity-IEA	AMP deaminase activity;IMP salvage
26	26.1	15818991	15822922	lymphatic vessel endothelial hyaluronic acid receptor 1-like	CDS	lymphatic vessel endothelial hyaluronic acid receptor 1
26	26.1	15824291	15856321	uncharacterized LOC110506477	CDS	MRVI1-like isoform X3
26	26.1	15856084	15858279	lymphoid-restricted membrane protein-like	CDS	MRVI1 isoform X2
26	26.1	15859131	15868142	RNA polymerase-associated protein CTR9 homolog	CDS	RNA polymerase-associated CTR9 homolog	histone modification-IEA;Cdc73/Paf1 complex-IEA;regulation of transcription, DNA-templated-IEA	regulation of transcription, DNA-templated;histone modification;Cdc73/Paf1 complex
26	26.1	15869781	15876564	eukaryotic translation initiation factor 4 gamma 2-like	CDS	eukaryotic translation initiation factor 4 gamma 2-like	RNA binding-IEA;mesoderm development-IEA	RNA binding;mesoderm development
28	28.1	12901861	13088934	acid-sensing ion channel 1C	CDS	acid-sensing ion channel 1-like isoform X1
28	28.1	13119611	13127267	ankyrin repeat and SOCS box containing 10	CDS	ankyrin repeat and SOCS box 10 isoform X1
28	28.1	13129762	13132563	homeobox protein GBX-1-like	CDS	homeobox GBX-1	DNA binding-IEA;regulation of canonical Wnt signaling pathway involved in neural plate anterior/posterior pattern formation-IEA;cerebellum development-IEA;regulation of transcription, DNA-templated-IEA;sequence-specific DNA binding-IEA;nucleus-IEA;midbrai	nucleus;regulation of transcription, DNA-templated;cerebellum development;midbrain-hindbrain boundary morphogenesis;sequence-specific DNA binding;regulation of canonical Wnt signaling pathway involved in neural plate anterior/posterior pattern formation
28	28.1	13148033	13372626	arf-GAP with GTPase, ANK repeat and PH domain-containing protein 3-like	CDS	arf-GAP with ANK repeat and PH domain-containing 3 isoform X1
28	28.1	13417074	13434730	RB1-inducible coiled-coil protein 1-like	CDS	RB1-inducible coiled-coil 1 isoform X1	heart development-IEA;autophagosome assembly-IEA;cytoplasm-IEA;regulation of autophagy-IEA;liver development-IEA;ATG1/ULK1 kinase complex-IEA;positive regulation of protein phosphorylation-IEA;positive regulation of cell size-IEA;negative regulation of ap	pre-autophagosomal structure;nucleus;membrane;cellular component organization;negative regulation of apoptotic process;single-organism cellular process;animal organ development
28	28.1	13443222	13496422	suppression of tumorigenicity 18 protein-like	CDS	suppression of tumorigenicity 18 -like isoform X1
28	28.1	13520104	13526187	protein-L-isoaspartate O-methyltransferase domain-containing protein 1-like	CDS	-L-isoaspartate O-methyltransferase domain-containing 1	protein-L-isoaspartate (D-aspartate) O-methyltransferase activity-IEA;methyltransferase activity-IEA;cellular protein modification process-IEA;transferase activity-IEA;methylation-IEA;protein methylation-IEA	protein-L-isoaspartate (D-aspartate) O-methyltransferase activity;protein methylation
28	28.1	13527233	13584363	syntrophin gamma 1	CDS	gamma-1-syntrophin isoform X1	structural molecule activity-IEA	structural molecule activity
28	28.1	13586525	13589094	snail family transcriptional repressor 2	CDS	zinc finger SNAI2	metal ion binding-IEA;nucleic acid binding-IEA	nucleic acid binding;metal ion binding
28	28.1	13706138	13723367	Ubiquitin-conjugating enzyme E2 variant 2	CDS	Ubiquitin-conjugating enzyme E2 variant 2	ubiquitin protein ligase activity-IBA;cytoplasm-IBA;ubiquitin protein ligase binding-IBA;protein K63-linked ubiquitination-IDA;postreplication repair-IBA;nucleus-IBA	nucleus;cytoplasm;postreplication repair;ubiquitin protein ligase binding;ubiquitin protein ligase activity;protein K63-linked ubiquitination
28	28.1	13723765	13739331	DNA replication licensing factor mcm4-like	CDS	DNA replication licensing factor MCM4	DNA binding-IEA;DNA duplex unwinding-IEA;DNA helicase activity-IEA;nucleotide binding-IEA;response to yeast-IEA;hydrolase activity-IEA;DNA replication initiation-IEA;DNA replication-IEA;chromatin binding-IEA;helicase activity-IEA;MCM complex-IEA;ATP bindi	response to yeast;DNA binding;DNA helicase activity;chromatin binding;ATP binding;nucleus;DNA replication initiation;DNA duplex unwinding;MCM complex
28	28.1	13740979	13742014	CCAAT/enhancer binding protein delta2	CDS	CCAAT enhancer-binding delta	transcription factor activity, sequence-specific DNA binding-IEA;transcription, DNA-templated-IEA;regulation of transcription, DNA-templated-IEA;sequence-specific DNA binding-IEA	transcription factor activity, sequence-specific DNA binding;transcription, DNA-templated;regulation of transcription, DNA-templated;sequence-specific DNA binding
28	28.1	13742453	13822735	scaffolding protein involved in DNA repair	CDS	DNA repair-scaffolding
28	28.1	13829713	13847960	microtubule-associated protein RP/EB family member 2-like	CDS	microtubule-associated RP EB family member 2 isoform X1	microtubule binding-IEA	microtubule binding
28	28.1	13854565	13890096	dystrobrevin alpha-like	CDS	dystrobrevin alpha-like isoform X2
