# Supplementary material for: Genome-wide association analysis and accuracy of genome-enabled breeding value predictions for resistance to infectious hematopoietic necrosis virus in a commercial rainbow trout breeding population
Source: Genet Sel Evol. 2019 Aug 28;51:47. doi: 10.1186/s12711-019-0489-z (PMC6712688; doi:10.1186/s12711-019-0489-z)
Supplement: Supplementary file 4 — Additional file 4: Table S3. Comparison of genomic windows with an explained genetic variance (EGV) higher than 1% for IHNV survival DAYS and QTL regions detected with wssGBLUP and ssBMR in the Clear Springs Foods, Inc. rainbow trout breeding population. The data provided represent all the genomic windows that had an EGV higher than 1% when performing GWAS for IHNV survival DAYS using weighted single-step GBLUP (wssGBLUP) and single-step Bayesian multiple regression (ssBMR) in the Clear Springs Foods, Inc. rainbow trout breeding population. Table S3 was built to perform a fair comparison between wssGBLUP and ssBMR GWAS methods. [file 12711_2019_489_MOESM4_ESM.xlsx]

## Sheet: Table S3
Additional file 4 Table S3 Comparison of genomic windows with explained genetic variance (EGV) ≥1% for IHNV survival DAYS and QTL regions detected with wssGBLUP and ssBMR in the Clear Springs Foods, Inc. rainbow trout breeding population
wssGBLUP												ssBMR											QTL detected by
Omy	QTL	Addit Genet Variance (%)	Signif Wind*	Signif QTL*	Physical map (bp)		Window flanking SNP					Omy	QTL	Addit Genet Variance (%)	Signif Wind*	Signif QTL*	Physical map (bp)		Window flanking SNP
					Start	End	SNP1	Start	SNP2	End							Start	End	SNP1	Start	SNP2	End
1	1.1	1.07289			2779064	3717269	17	Affx-88921167	25	Affx-88949479													wssGBLUP
												2	2.1	1.22			8035636	8978197	Na	Affx-88941974	Na	Affx-88947688	ssBMR
2	2.2	3.17795	*	*	45383323	46361331	2339	Affx-88954877	2362	Affx-88928987													wssGBLUP
3	3.1	1.29409			29528321	30504452	3420	Affx-88914407	3446	Affx-88961685		3	3.1	1.37			30024362	30989217	Na	Affx-88950950	Na	Affx-88938132	Both
												3	3.1	1.51			31075984	31988695	Na	Affx-88947723	Na	Affx-88942509
4	4.1	2.01451	*	*	9789985	10738830	4599	Affx-88917261	4629	Affx-88929814		4	4.1	1.04			10001070	10887672	Na	Affx-88910270	Na	Affx-88934673	Both
4	4.1	1.27451			17331785	18327671	4760	Affx-88942433	4810	Affx-88920101
4	4.2	1.38983		*	57292305	58289033	5680	Affx-88945532	5717	Affx-88942009													Both
4	4.2	8.8206	*		68038853	68982815	5978	Affx-88923800	6019	Affx-88922397		4	4.2	2.2	*	*	74007109	74987590	Na	Affx-88939425	Na	Affx-88928526
												5	5.1	1.24			19008911	19967586	Na	Affx-88961381	Na	Affx-88952191	ssBMR
5	5.2	1.30603			58505274	59504516	7728	Affx-88948184	7770	Affx-88939787													wssGBLUP
												6	6.1	2.98	*	*	68134086	68990700	Na	Affx-88929527	Na	Affx-88939372	ssBMR
												8	8.1	1.24			10004926	10920296	Na	Affx-88949100	Na	Affx-88921109	ssBMR
8	8.2	1.36296			24725523	25712850	12001	Affx-88915393	12028	Affx-88925988		8	8.2	1.12			25021796	25967947	Na	Affx-88910455	Na	Affx-88958080	Both
14	14.1	1.00433			18827606	19810550	19606	Affx-88934899	19638	Affx-88947369													wssGBLUP
15	15.1	1.24009			12287888	13287027	20803	Affx-88957241	20837	Affx-88955136													wssGBLUP
												16	16.1	2.95	*	*	24057372	24944118	Na	Affx-88954356	Na	Affx-88951804	ssBMR
				*								17	17.1	3.57	*	*	51034316	51997613	Na	Affx-88955435	Na	Affx-88944415	Both
17	17.1	4.71761	*		59332327	60281825	24229	Affx-88919103	24262	Affx-88944127		17	17.1	4.8	*		59030557	59975343	Na	Affx-88934715	Na	Affx-88947595
21	21.1	2.14659	*	*	22119421	23117999	27674	Affx-88932453	27713	Affx-88916492													Both
21	21.1	1.67423			24340630	25336333	27740	Affx-88947689	27759	Affx-88921565		21	21.1	1.24			25066791	25930599	Na	Affx-88919755	Na	Affx-88935882
												21	21.1	1.9			29006856	29997536	Na	Affx-88942315	Na	Affx-88914708
												21	21.1	1.88			30069537	30828581	Na	Affx-88918685	Na	Affx-88920127
21	21.1	1.81274			31082918	32046938	27845	Affx-88910406	27875	Affx-88961415		21	21.1	1.62			31082918	31970618	Na	Affx-88910406	Na	Affx-88931651
21	21.1	6.24384	*		39913253	40900383	28048	Affx-88932908	28070	Affx-88907074
25	25.1	2.75154	*	*	14387782	15344868	31024	Affx-88930881	31051	Affx-88908721		25	25.1	6.66	*	*	14168054	14988042	Na	Affx-88923380	Na	Affx-88924756	Both
												25	25.2	1.14			54002567	54941919	Na	Affx-88940727	Na	Affx-88928141	ssBMR
												26	26.1	1.99	*	*	15009533	15969232	Na	Affx-88931236	Na	Affx-88925053	ssBMR
												28	28.1	2.35	*	*	13000180	13927035	Na	Affx-88912736	Na	Affx-88929314	ssBMR
												29	29.1	1.47			1016269	1957246	Na	Affx-88925001	Na	Affx-88951518	ssBMR
TOTAL	12	35.0064	7	6	12.4663								16	34.32	8	7							5 QTL regions were detected only with wssGBLUP
	12 QTL regions were detected by wssGBLUP												16 QTL regions were detected by ssBMR										9 QTL regions were detected only with ssBMR
																							7 QTL regions were detected by both methods
Summary of results:							17 windows detected with wssGBLUP
12 QTL regions were detected by wssGBLUP							21 windows detected with ssBMR
16 QTL regions were detected by ssBMR
5 QTL regions were detected only with wssGBLUP							Total detected 21 QTL regions on 16 chromosomes
9 QTL regions were detected only with ssBMR
7 QTL regions were detected by both methods
CONCLUSION: ssBMR has higher QTL detection rate than wssGBLUP
The QTL 17.1 and 25.1 detected with ssBMR had the lowest proportion of false positive (PFP) of 0.14 and 0.09, respectively.
