# Supplementary material for: Genome-wide association analysis and accuracy of genome-enabled breeding value predictions for resistance to infectious hematopoietic necrosis virus in a commercial rainbow trout breeding population
Source: Genet Sel Evol. 2019 Aug 28;51:47. doi: 10.1186/s12711-019-0489-z (PMC6712688; doi:10.1186/s12711-019-0489-z)
Supplement: Supplementary file 7 — Additional file 7: Table S5. Historical accuracy of pedigree-based EBV predictions for IHNV resistance in Clear Springs Foods, Inc. rainbow trout breeding population. These data represent the historical accuracy of animal merit predictions that were estimated with the pedigree-based PBLUP model using empirical progeny survival records from IHNV challenges performed in year-class 2008, 2010, 2012, 2014 and 2016 families in the Clear Springs Foods, Inc. rainbow trout breeding population. The accuracy of predicted EBV are estimated as the correlation coefficient of mid-parent, sire or dam EBV with their offspring or progeny survival rate. [file 12711_2019_489_MOESM7_ESM.xlsx]

## Sheet: Table S5
Additional file 7 Table S5 Historical accuracy of pedigree-based EBV predictions1 for IHNV resistance in Clear Springs Foods, Inc. rainbow trout breeding population
Description	Year					MEAN
Parental Generation	2006	2008	2010	2012	2014
Offspring Generation (Year-class family)	2008	2010	2012	2014	2016
Number of families	83	81	104	97	100	93
Number of sires	64	58	73	76	78	69.8
Number of dams	81	81	104	97	98	92.2
Total challenged offspring fish	3905	4069	5174	4799	4990	4587.4
Average mortality rate	0.726502	0.51675	0.214849	0.351964	0.364597	0.434932
Sire BV2	0.13	-0.02	0.33	0.19	0.33	0.192
Dam BV2	0.26	0.04	0.13	0.17	0.25	0.17
Mid-parent BV2	0.3	0.02	0.28	0.25	0.41	0.252
1The EBV predictions were done for breeders of the parental generation using pedigree-based PBLUP method.
2The accuracy of predicted EBVs are estimated as the CORRELATION coefficient of mid-parent, sire or dam EBV with their offspring or progeny survival rate (YC family survival rate)
This data represents the historical accuracy of animal merit predictions estimated with pedigree-based PBLUP model using empirical progeny survival records from IHNV challenges
performed in year-class 2008, 2010, 2012, 2014 and 2016 families in the Clear Springs Food, Inc. rainbow trout breeding population.
